# Supplementary material for: FBXW24 controls female meiotic prophase progression by regulating SYCP3 ubiquitination
Source: Clin Transl Med. 2022 Jul 20;12(7):e891. doi: 10.1002/ctm2.891 (PMC9299759; doi:10.1002/ctm2.891)
Supplement: Supplementary file 2 — Supporting Information [file CTM2-12-e891-s012.xls]

## Sheet: Diff distribution
Compared sample name	Up-regulated	Down-regulated
GWY_KO1/WT_1	49	52
GWY_KO2/WT_2	47	13
GWY_KO/WT	54	33

## Sheet: GWY_KO1vsWT_1
Protein accession	Protein description	GWY_KO1/WT_1 Ratio	Regulated Type	GWY_KO1/WT_1 P value	Gene name	MW [kDa]	Score	Coverage [%]	Peptides	PSMs	Unique peptides	GWY_KO1	GWY_KO2	WT_1	WT_2
A2AR95	Low-density lipoprotein receptor class A domain-containing protein 3 OS=Mus musculus OX=10090 GN=Ldlrad3 PE=1 SV=1	1.26	Up	0.020116	Ldlrad3	37.466	-2	2.6	1	2	1	0.999	1.143	0.793	1.07
A2ASQ1	Agrin OS=Mus musculus OX=10090 GN=Agrn PE=1 SV=1	1.319	Up	2.4397e-06	Agrn	207.54	53.655	10.5	15	18	15	1.134	1.022	0.86	0.999
A2ATU0	"Probable 2-oxoglutarate dehydrogenase E1 component DHKTD1, mitochondrial OS=Mus musculus OX=10090 GN=Dhtkd1 PE=1 SV=1"	1.736	Up	3.6709e-05	Dhtkd1	102.79	17.685	6.8	5	5	5	1.238	1.33	0.713	0.719
E9Q555	E3 ubiquitin-protein ligase RNF213 OS=Mus musculus OX=10090 GN=Rnf213 PE=1 SV=2	1.415	Up	1e-32	Rnf213	584.78	295.32	14.7	68	82	68	1.235	0.995	0.873	0.912
O09167	60S ribosomal protein L21 OS=Mus musculus OX=10090 GN=Rpl21 PE=1 SV=3	0.772	Down	3.423e-06	Rpl21	18.562	30.096	26.9	6	8	6	0.896	1.026	1.161	0.874
O35660	Glutathione S-transferase Mu 6 OS=Mus musculus OX=10090 GN=Gstm6 PE=1 SV=4	1.45	Up	0.006119	Gstm6	25.621	5.146	21.6	4	6	3	1.199	0.99	0.827	0.99
O54974	Galectin-7 OS=Mus musculus OX=10090 GN=Lgals7 PE=2 SV=3	1.259	Up	0.0045397	Lgals7	15.173	10.565	30.1	3	4	3	1.068	1.074	0.848	0.973
O88441	Metaxin-2 OS=Mus musculus OX=10090 GN=Mtx2 PE=1 SV=1	0.789	Down	0.0060597	Mtx2	29.758	12.915	19.4	5	18	5	0.906	1.13	1.148	0.815
O88466	Zinc finger protein 106 OS=Mus musculus OX=10090 GN=Znf106 PE=1 SV=3	0.786	Down	0.0193361	Znf106	208.96	2.8582	0.8	2	4	2	0.89	1.046	1.133	0.94
P01029	Complement C4-B OS=Mus musculus OX=10090 GN=C4b PE=1 SV=3	1.251	Up	0.0034577	C4b	192.91	24.458	6.1	7	7	7	1.11	1.007	0.887	1.028
P01837	Immunoglobulin kappa constant OS=Mus musculus OX=10090 GN=Igkc PE=1 SV=2	1.658	Up	0.00190321	Igkc	11.934	6.8829	17.8	2	7	2	1.298	1.072	0.783	0.803
P01867	Ig gamma-2B chain C region OS=Mus musculus OX=10090 GN=Igh-3 PE=1 SV=3	2.053	Up	8.4054e-05	Igh-3	44.259	16.858	20.8	5	6	5	1.392	1.159	0.678	0.789
P01868	Ig gamma-1 chain C region secreted form OS=Mus musculus OX=10090 GN=Ighg1 PE=1 SV=1	1.471	Up	8.6464e-08	Ighg1	35.704	22.754	24.1	5	8	5	1.184	1.099	0.805	0.912
P04186	Complement factor B OS=Mus musculus OX=10090 GN=Cfb PE=1 SV=2	1.39	Up	4.2106e-11	Cfb	85.004	58.054	15.2	12	13	12	1.166	1.14	0.839	0.857
P06728	Apolipoprotein A-IV OS=Mus musculus OX=10090 GN=Apoa4 PE=1 SV=3	0.804	Down	8.2001e-05	Apoa4	45.029	62.994	39.2	12	22	12	0.87	1.178	1.082	0.89
P10922	Histone H1.0 OS=Mus musculus OX=10090 GN=H1f0 PE=2 SV=4	0.574	Down	4.4602e-06	H1f0	20.861	50.357	26.3	5	8	5	0.818	1.089	1.425	0.736
P12658	Calbindin OS=Mus musculus OX=10090 GN=Calb1 PE=1 SV=2	1.262	Up	0.0049217	Calb1	29.994	46.79	26.8	7	9	7	1.083	0.977	0.858	1.049
P12970	60S ribosomal protein L7a OS=Mus musculus OX=10090 GN=Rpl7a PE=1 SV=2	0.614	Down	1e-32	Rpl7a	29.976	88.975	38.7	13	24	13	0.835	1.016	1.36	0.796
P13634	Carbonic anhydrase 1 OS=Mus musculus OX=10090 GN=Ca1 PE=1 SV=4	0.768	Down	0.037297	Ca1	28.33	7.7341	13	3	3	3	0.846	0.857	1.102	1.209
P15864	Histone H1.2 OS=Mus musculus OX=10090 GN=Hist1h1c PE=1 SV=2	0.475	Down	0.0100844	Hist1h1c	21.266	31.472	32.5	9	16	2	0.767	0.927	1.616	0.704
P16460	Argininosuccinate synthase OS=Mus musculus OX=10090 GN=Ass1 PE=1 SV=1	1.201	Up	1.5464e-06	Ass1	46.584	19.66	23.1	10	13	10	1.142	1.041	0.951	0.877
P23953	Carboxylesterase 1C OS=Mus musculus OX=10090 GN=Ces1c PE=1 SV=4	1.224	Up	1.4892e-06	Ces1c	61.055	45.766	22.9	11	15	9	1.076	1.149	0.879	0.878
P24472	Glutathione S-transferase A4 OS=Mus musculus OX=10090 GN=Gsta4 PE=1 SV=3	1.325	Up	0.022922	Gsta4	25.564	1.5594	10.4	3	3	2	1.13	1.015	0.853	1.007
P27659	60S ribosomal protein L3 OS=Mus musculus OX=10090 GN=Rpl3 PE=1 SV=3	0.824	Down	1.44329e-15	Rpl3	46.109	66.011	36.2	16	32	16	0.908	1.005	1.102	0.964
P27661	Histone H2AX OS=Mus musculus OX=10090 GN=H2afx PE=1 SV=2	0.7	Down	0.0030802	H2afx	15.142	4.0238	23.1	4	36	2	0.871	1.094	1.244	0.799
P27786	"Steroid 17-alpha-hydroxylase/17,20 lyase OS=Mus musculus OX=10090 GN=Cyp17a1 PE=1 SV=1"	0.515	Down	0.0162789	Cyp17a1	57.637	5.5311	3.4	2	3	2	0.776	0.631	1.507	1.108
P28654	Decorin OS=Mus musculus OX=10090 GN=Dcn PE=1 SV=1	1.205	Up	0.00028264	Dcn	39.809	12.21	15.3	5	7	4	1.083	0.928	0.899	1.048
P31001	Desmin OS=Mus musculus OX=10090 GN=Des PE=1 SV=3	1.291	Up	5.05151e-14	Des	53.497	121.45	35	16	28	13	1.203	0.934	0.932	0.95
P31324	cAMP-dependent protein kinase type II-beta regulatory subunit OS=Mus musculus OX=10090 GN=Prkar2b PE=1 SV=3	1.208	Up	2.6603e-06	Prkar2b	46.167	96.037	44.2	15	28	12	1.088	1.013	0.901	0.99
P35980	60S ribosomal protein L18 OS=Mus musculus OX=10090 GN=Rpl18 PE=1 SV=3	0.825	Down	0.026615	Rpl18	21.644	5.1677	10.6	2	5	2	0.949	1.004	1.151	0.949
P41105	60S ribosomal protein L28 OS=Mus musculus OX=10090 GN=Rpl28 PE=1 SV=2	0.812	Down	7.2692e-07	Rpl28	15.733	16.328	32.8	6	17	6	0.909	1.023	1.119	0.863
P42225	Signal transducer and activator of transcription 1 OS=Mus musculus OX=10090 GN=Stat1 PE=1 SV=1	1.724	Up	2.449e-09	Stat1	87.196	90.737	21.2	12	18	12	1.405	0.916	0.815	0.82
P43274	Histone H1.4 OS=Mus musculus OX=10090 GN=Hist1h1e PE=1 SV=2	0.559	Down	0.0173441	Hist1h1e	21.977	6.8106	25.6	6	11	2	0.805	0.969	1.439	0.799
P43275	Histone H1.1 OS=Mus musculus OX=10090 GN=Hist1h1a PE=1 SV=2	0.616	Down	0.02198	Hist1h1a	21.785	6.709	26.8	5	7	3	0.842	1.059	1.366	0.742
P43276	Histone H1.5 OS=Mus musculus OX=10090 GN=Hist1h1b PE=1 SV=2	0.498	Down	0.0006192	Hist1h1b	22.576	14.5	32.3	7	11	5	0.764	0.891	1.533	0.84
P47911	60S ribosomal protein L6 OS=Mus musculus OX=10090 GN=Rpl6 PE=1 SV=3	0.55	Down	3.33067e-16	Rpl6	33.509	31.469	27.7	12	16	12	0.771	1.032	1.401	0.793
P47915	60S ribosomal protein L29 OS=Mus musculus OX=10090 GN=Rpl29 PE=1 SV=2	0.58	Down	0.0060765	Rpl29	17.587	23.701	16.2	3	5	3	0.813	1	1.401	0.797
P47963	60S ribosomal protein L13 OS=Mus musculus OX=10090 GN=Rpl13 PE=1 SV=3	0.729	Down	7.108e-09	Rpl13	24.305	28.099	39.3	8	18	8	0.898	1.033	1.231	0.876
P51656	Estradiol 17-beta-dehydrogenase 1 OS=Mus musculus OX=10090 GN=Hsd17b1 PE=2 SV=1	1.26	Up	0.0098622	Hsd17b1	36.785	44.839	28.2	6	10	6	1.14	1.047	0.905	0.925
P52430	Serum paraoxonase/arylesterase 1 OS=Mus musculus OX=10090 GN=Pon1 PE=1 SV=2	1.251	Up	0.036057	Pon1	39.565	8.1264	6.8	2	3	2	1.153	1.13	0.922	0.798
P61255	60S ribosomal protein L26 OS=Mus musculus OX=10090 GN=Rpl26 PE=1 SV=1	0.802	Down	0.0020036	Rpl26	17.258	18.795	33.8	6	7	6	0.933	1.007	1.164	0.907
P61358	60S ribosomal protein L27 OS=Mus musculus OX=10090 GN=Rpl27 PE=1 SV=2	0.698	Down	4.3265e-06	Rpl27	15.798	42.639	43.4	7	12	7	0.853	1.038	1.222	0.932
P62242	40S ribosomal protein S8 OS=Mus musculus OX=10090 GN=Rps8 PE=1 SV=2	0.77	Down	2.9381e-09	Rps8	24.205	52.769	38.5	7	14	7	0.882	1.009	1.145	0.949
P62270	40S ribosomal protein S18 OS=Mus musculus OX=10090 GN=Rps18 PE=1 SV=3	0.802	Down	1.87367e-05	Rps18	17.718	23.07	23.7	4	11	4	0.906	1.037	1.13	0.956
P62717	60S ribosomal protein L18a OS=Mus musculus OX=10090 GN=Rpl18a PE=1 SV=1	0.783	Down	0.00021545	Rpl18a	20.732	18.127	39.2	7	11	7	0.882	1.123	1.126	0.825
P62806	Histone H4 OS=Mus musculus OX=10090 GN=Hist1h4a PE=1 SV=2	0.745	Down	1e-32	Hist1h4a	11.367	62.242	59.2	10	108	10	0.877	1.051	1.177	0.908
P62830	60S ribosomal protein L23 OS=Mus musculus OX=10090 GN=Rpl23 PE=1 SV=1	0.803	Down	0.000117266	Rpl23	14.865	96.905	43.6	5	15	5	0.929	1.029	1.157	0.929
P62849	40S ribosomal protein S24 OS=Mus musculus OX=10090 GN=Rps24 PE=1 SV=1	0.788	Down	0.000102871	Rps24	15.423	7.9676	24.8	3	10	3	0.885	1.036	1.123	0.96
P62897	"Cytochrome c, somatic OS=Mus musculus OX=10090 GN=Cycs PE=1 SV=2"	0.79	Down	2.1558e-05	Cycs	11.605	8.3721	51.4	6	8	6	0.898	1.041	1.136	0.886
P62918	60S ribosomal protein L8 OS=Mus musculus OX=10090 GN=Rpl8 PE=1 SV=2	0.774	Down	1.9388e-08	Rpl8	28.024	29.9	25.3	4	11	4	0.898	1.047	1.16	0.908
P63325	40S ribosomal protein S10 OS=Mus musculus OX=10090 GN=Rps10 PE=1 SV=1	0.818	Down	5.8214e-05	Rps10	18.916	17.625	43	8	14	7	0.977	1.002	1.194	0.907
P83882	60S ribosomal protein L36a OS=Mus musculus OX=10090 GN=Rpl36a PE=3 SV=2	0.727	Down	1.60486e-05	Rpl36a	12.441	8.0319	26.4	4	6	4	0.885	1.032	1.218	0.891
P84228	Histone H3.2 OS=Mus musculus OX=10090 GN=Hist1h3b PE=1 SV=2	0.632	Down	0.040899	Hist1h3b	15.388	18.409	36	7	22	2	0.837	1.151	1.325	0.694
P97447	Four and a half LIM domains protein 1 OS=Mus musculus OX=10090 GN=Fhl1 PE=1 SV=3	0.796	Down	1.0274e-07	Fhl1	31.888	38.678	36.8	10	16	10	0.89	0.963	1.118	1.025
Q00898	Alpha-1-antitrypsin 1-5 OS=Mus musculus OX=10090 GN=Serpina1e PE=1 SV=1	1.423	Up	0.03796	Serpina1e	45.891	69.446	24.5	10	25	2	1.123	1.119	0.789	0.971
Q01279	Epidermal growth factor receptor OS=Mus musculus OX=10090 GN=Egfr PE=1 SV=1	1.206	Up	0.024425	Egfr	134.85	54.666	11.4	11	11	10	1.017	1.059	0.843	1.092
Q03734	Serine protease inhibitor A3M OS=Mus musculus OX=10090 GN=Serpina3m PE=1 SV=2	1.261	Up	0.022243	Serpina3m	47.064	12.641	19.4	7	21	2	1.136	1.031	0.901	0.936
Q04750	DNA topoisomerase 1 OS=Mus musculus OX=10090 GN=Top1 PE=1 SV=2	0.789	Down	1.4877e-14	Top1	90.875	69.524	22.3	15	29	15	0.913	0.998	1.157	0.953
Q07797	Galectin-3-binding protein OS=Mus musculus OX=10090 GN=Lgals3bp PE=1 SV=1	1.51	Up	0.0124621	Lgals3bp	64.49	47.96	9.7	3	4	3	1.306	0.916	0.865	0.909
Q3TEA8	Heterochromatin protein 1-binding protein 3 OS=Mus musculus OX=10090 GN=Hp1bp3 PE=1 SV=1	0.823	Down	4.7496e-10	Hp1bp3	60.866	46.242	23.5	14	23	14	0.923	1.045	1.122	0.938
Q3U5Q7	"UMP-CMP kinase 2, mitochondrial OS=Mus musculus OX=10090 GN=Cmpk2 PE=1 SV=2"	1.24	Up	0.0087961	Cmpk2	50.036	27.212	14.8	6	6	6	1.128	0.993	0.91	0.974
Q3UIR3	E3 ubiquitin-protein ligase DTX3L OS=Mus musculus OX=10090 GN=Dtx3l PE=1 SV=1	1.689	Up	0.0083633	Dtx3l	83.043	9.4122	6.6	4	4	4	1.385	0.904	0.82	0.891
Q5SYD0	Unconventional myosin-Id OS=Mus musculus OX=10090 GN=Myo1d PE=1 SV=1	0.776	Down	0.0090969	Myo1d	116.08	23.419	10.2	9	9	8	0.843	1.037	1.087	1.044
Q60766	Immunity-related GTPase family M protein 1 OS=Mus musculus OX=10090 GN=Irgm1 PE=1 SV=1	1.564	Up	0.00228	Irgm1	46.551	15.048	10	5	6	5	1.314	0.936	0.84	0.895
Q61398	Procollagen C-endopeptidase enhancer 1 OS=Mus musculus OX=10090 GN=Pcolce PE=1 SV=2	1.299	Up	0.0020362	Pcolce	50.167	63.49	20.3	7	10	7	1.126	1.033	0.867	0.978
Q61592	Growth arrest-specific protein 6 OS=Mus musculus OX=10090 GN=Gas6 PE=2 SV=2	1.211	Up	0.049202	Gas6	74.609	14.577	7.3	4	4	4	1.072	0.972	0.885	0.99
Q61702	Inter-alpha-trypsin inhibitor heavy chain H1 OS=Mus musculus OX=10090 GN=Itih1 PE=1 SV=2	1.27	Up	0.0036181	Itih1	101.07	65.066	7.6	5	7	5	1.129	1.057	0.889	0.972
Q62148	Retinal dehydrogenase 2 OS=Mus musculus OX=10090 GN=Aldh1a2 PE=1 SV=2	1.244	Up	0.0049617	Aldh1a2	56.625	39.946	17	8	12	6	1.108	1.083	0.891	0.971
Q64282	Interferon-induced protein with tetratricopeptide repeats 1 OS=Mus musculus OX=10090 GN=Ifit1 PE=1 SV=2	5.593	Up	0.0113969	Ifit1	53.737	4.4729	3.9	2	3	2	2.416	0.7	0.432	0.441
Q64339	Ubiquitin-like protein ISG15 OS=Mus musculus OX=10090 GN=Isg15 PE=1 SV=4	4.051	Up	0.00060289	Isg15	17.897	11.01	11.2	1	2	1	2.082	0.784	0.514	0.613
Q64429	Cytochrome P450 1B1 OS=Mus musculus OX=10090 GN=Cyp1b1 PE=1 SV=3	0.785	Down	0.000144991	Cyp1b1	60.537	42.305	17.9	9	14	9	0.887	0.936	1.13	1.024
Q6Q899	Probable ATP-dependent RNA helicase DDX58 OS=Mus musculus OX=10090 GN=Ddx58 PE=1 SV=2	1.77	Up	0.00193835	Ddx58	105.97	23.008	12.2	11	11	11	1.428	0.949	0.807	0.823
Q6ZWU9	40S ribosomal protein S27 OS=Mus musculus OX=10090 GN=Rps27 PE=1 SV=3	0.798	Down	0.0187551	Rps27	9.461	3.5524	13.1	1	3	1	0.815	0.991	1.021	1.186
Q6ZWV7	60S ribosomal protein L35 OS=Mus musculus OX=10090 GN=Rpl35 PE=1 SV=1	0.749	Down	0.023582	Rpl35	14.552	3.1881	8.1	1	3	1	0.872	1.099	1.164	0.873
Q80SY6	Adenosine deaminase-like protein OS=Mus musculus OX=10090 GN=Adal PE=2 SV=1	1.221	Up	0.0072836	Adal	41	7.3652	11.4	4	4	4	1.115	0.965	0.913	1.013
Q80X19	Collagen alpha-1(XIV) chain OS=Mus musculus OX=10090 GN=Col14a1 PE=1 SV=2	1.584	Up	0.0031014	Col14a1	193.01	17.782	5.5	8	9	8	1.313	0.904	0.829	1.007
Q80YV4	Pantothenate kinase 4 OS=Mus musculus OX=10090 GN=Pank4 PE=1 SV=2	1.203	Up	0.0030579	Pank4	91.521	14.34	7.2	5	5	5	1.073	0.972	0.892	1.075
Q8BJA3	Homeobox-containing protein 1 OS=Mus musculus OX=10090 GN=Hmbox1 PE=1 SV=1	0.694	Down	0.033602	Hmbox1	47.115	8.1131	5.5	2	2	2	0.813	1.013	1.172	1.013
Q8BMF3	"NADP-dependent malic enzyme, mitochondrial OS=Mus musculus OX=10090 GN=Me3 PE=1 SV=2"	0.827	Down	0.00190108	Me3	67.098	19.626	12.1	7	8	6	0.922	0.946	1.115	1.048
Q8BP67	60S ribosomal protein L24 OS=Mus musculus OX=10090 GN=Rpl24 PE=1 SV=2	0.632	Down	7.5656e-05	Rpl24	17.779	14.606	24.2	4	6	4	0.833	1.049	1.317	0.771
Q8BZF8	Phosphoglucomutase-like protein 5 OS=Mus musculus OX=10090 GN=Pgm5 PE=1 SV=2	1.274	Up	0.039116	Pgm5	62.219	21.551	6.2	3	4	3	1.14	0.943	0.895	1.03
Q8CGN5	Perilipin-1 OS=Mus musculus OX=10090 GN=Plin1 PE=1 SV=2	1.234	Up	1.5393e-06	Plin1	55.595	133.74	38.1	16	19	16	1.13	1.038	0.916	0.904
Q8CIM7	Cytochrome P450 2D26 OS=Mus musculus OX=10090 GN=Cyp2d26 PE=1 SV=1	1.207	Up	0.023322	Cyp2d26	56.975	5.3066	2.4	1	2	1	1.06	1.022	0.878	1.047
Q8R180	ERO1-like protein alpha OS=Mus musculus OX=10090 GN=Ero1a PE=1 SV=2	1.227	Up	0.031518	Ero1a	54.084	27.24	19.4	8	9	7	1.058	1.007	0.862	1.08
Q91VX9	Transmembrane protein 168 OS=Mus musculus OX=10090 GN=Tmem168 PE=1 SV=1	1.221	Up	0.019139	Tmem168	79.673	3.933	2.4	1	2	1	1.106	0.982	0.906	1.012
Q91XC8	Death-associated protein 1 OS=Mus musculus OX=10090 GN=Dap PE=1 SV=3	0.502	Down	0.0031379	Dap	11.154	3.5186	18.6	2	4	2	0.743	0.895	1.48	0.897
Q923B6	Metalloreductase STEAP4 OS=Mus musculus OX=10090 GN=Steap4 PE=1 SV=1	1.235	Up	0.0147633	Steap4	52.993	14.669	10.9	3	4	3	1.081	1.055	0.875	0.984
Q9CQ45	Neudesin OS=Mus musculus OX=10090 GN=Nenf PE=1 SV=1	1.219	Up	0.00169916	Nenf	18.904	60.81	33.9	5	6	5	1.051	1.023	0.862	1.039
Q9CR57	60S ribosomal protein L14 OS=Mus musculus OX=10090 GN=Rpl14 PE=1 SV=3	0.596	Down	7.8087e-05	Rpl14	23.564	64.46	25.8	5	11	5	0.83	0.997	1.393	0.767
Q9CY57	Chromatin target of PRMT1 protein OS=Mus musculus OX=10090 GN=Chtop PE=1 SV=2	0.674	Down	8.0035e-05	Chtop	26.585	24.028	16.9	3	6	3	0.841	1.062	1.247	0.859
Q9CY66	H/ACA ribonucleoprotein complex subunit 1 OS=Mus musculus OX=10090 GN=Gar1 PE=1 SV=1	0.809	Down	0.0021007	Gar1	23.474	26.685	20.3	4	7	4	0.902	1.023	1.115	0.919
Q9D1R9	60S ribosomal protein L34 OS=Mus musculus OX=10090 GN=Rpl34 PE=1 SV=2	0.65	Down	3.995e-06	Rpl34	13.293	8.3193	29.1	5	10	5	0.856	1.025	1.316	0.846
Q9D2R8	"28S ribosomal protein S33, mitochondrial OS=Mus musculus OX=10090 GN=Mrps33 PE=1 SV=1"	0.82	Down	0.004778	Mrps33	12.459	9.1896	11.3	1	2	1	0.904	0.999	1.102	1.005
Q9D8C4	Interferon-induced 35 kDa protein homolog OS=Mus musculus OX=10090 GN=Ifi35 PE=1 SV=3	1.549	Up	0.0046637	Ifi35	31.875	30.624	8.7	2	2	2	1.349	0.944	0.871	0.839
Q9D8E6	60S ribosomal protein L4 OS=Mus musculus OX=10090 GN=Rpl4 PE=1 SV=3	0.773	Down	2.10609e-13	Rpl4	47.153	93.799	39.4	16	37	16	0.893	1.012	1.155	0.956
Q9ERU3	Zinc finger protein 22 OS=Mus musculus OX=10090 GN=Znf22 PE=1 SV=2	0.599	Down	0.0100249	Znf22	27.294	30.422	27	5	6	5	0.736	1.176	1.229	0.867
Q9EST5	Acidic leucine-rich nuclear phosphoprotein 32 family member B OS=Mus musculus OX=10090 GN=Anp32b PE=1 SV=1	1.221	Up	0.0018181	Anp32b	31.078	9.3258	17.3	4	11	2	1.032	0.951	0.845	1.236
Q9QWR8	Alpha-N-acetylgalactosaminidase OS=Mus musculus OX=10090 GN=Naga PE=1 SV=2	0.765	Down	0.0096968	Naga	47.234	24.375	8.4	3	5	3	0.867	1.06	1.133	1.001
Q9QZ85	Interferon-inducible GTPase 1 OS=Mus musculus OX=10090 GN=Iigp1 PE=1 SV=2	3.25	Up	0.000101049	Iigp1	47.571	15.599	8.7	3	3	3	1.921	0.826	0.591	0.634
Q9WTX5	S-phase kinase-associated protein 1 OS=Mus musculus OX=10090 GN=Skp1 PE=1 SV=3	0.79	Down	0.00058149	Skp1	18.672	19.89	23.3	5	7	5	0.846	1.143	1.071	0.974
Q9Z0E6	Guanylate-binding protein 2 OS=Mus musculus OX=10090 GN=Gbp2 PE=1 SV=1	1.383	Up	0.000162135	Gbp2	66.739	31.533	5.8	3	4	3	1.22	0.983	0.882	0.908

## Sheet: GWY_KO2vsWT_2
Protein accession	Protein description	GWY_KO2/WT_2 Ratio	Regulated Type	GWY_KO2/WT_2 P value	Gene name	MW [kDa]	Score	Coverage [%]	Peptides	PSMs	Unique peptides	GWY_KO1	GWY_KO2	WT_1	WT_2
A2ATU0	"Probable 2-oxoglutarate dehydrogenase E1 component DHKTD1, mitochondrial OS=Mus musculus OX=10090 GN=Dhtkd1 PE=1 SV=1"	1.85	Up	0.000155815	Dhtkd1	102.79	17.685	6.8	5	5	5	1.238	1.33	0.713	0.719
P84228	Histone H3.2 OS=Mus musculus OX=10090 GN=Hist1h3b PE=1 SV=2	1.659	Up	0.039057	Hist1h3b	15.388	18.409	36	7	22	2	0.837	1.151	1.325	0.694
P10922	Histone H1.0 OS=Mus musculus OX=10090 GN=H1f0 PE=2 SV=4	1.48	Up	0.00041721	H1f0	20.861	50.357	26.3	5	8	5	0.818	1.089	1.425	0.736
P01867	Ig gamma-2B chain C region OS=Mus musculus OX=10090 GN=Igh-3 PE=1 SV=3	1.469	Up	0.00063523	Igh-3	44.259	16.858	20.8	5	6	5	1.392	1.159	0.678	0.789
P43275	Histone H1.1 OS=Mus musculus OX=10090 GN=Hist1h1a PE=1 SV=2	1.427	Up	0.045438	Hist1h1a	21.785	6.709	26.8	5	7	3	0.842	1.059	1.366	0.742
P52430	Serum paraoxonase/arylesterase 1 OS=Mus musculus OX=10090 GN=Pon1 PE=1 SV=2	1.416	Up	0.00198365	Pon1	39.565	8.1264	6.8	2	3	2	1.153	1.13	0.922	0.798
Q8VI64	Protein MGARP OS=Mus musculus OX=10090 GN=Mgarp PE=1 SV=1	1.407	Up	0.0119804	Mgarp	29.925	7.6145	6.7	3	5	3	1.105	1.164	0.966	0.827
O88441	Metaxin-2 OS=Mus musculus OX=10090 GN=Mtx2 PE=1 SV=1	1.387	Up	0.0027845	Mtx2	29.758	12.915	19.4	5	18	5	0.906	1.13	1.148	0.815
P36536	GTP-binding protein SAR1a OS=Mus musculus OX=10090 GN=Sar1a PE=1 SV=1	1.382	Up	0.0103557	Sar1a	22.371	5.9298	22.7	5	9	3	0.966	1.118	1.143	0.809
Q921I1	Serotransferrin OS=Mus musculus OX=10090 GN=Tf PE=1 SV=1	1.378	Up	1e-32	Tf	76.723	323.31	62.7	44	94	43	1.02	1.192	0.911	0.865
P84099	60S ribosomal protein L19 OS=Mus musculus OX=10090 GN=Rpl19 PE=1 SV=1	1.377	Up	0.0079845	Rpl19	23.466	22.914	27.6	5	8	5	0.947	1.161	1.079	0.843
P24815	3 beta-hydroxysteroid dehydrogenase/Delta 5-->4-isomerase type 1 OS=Mus musculus OX=10090 GN=Hsd3b1 PE=1 SV=3	1.365	Up	2.2185e-05	Hsd3b1	42.062	105.3	29.8	9	20	7	1.014	1.186	0.942	0.869
P62717	60S ribosomal protein L18a OS=Mus musculus OX=10090 GN=Rpl18a PE=1 SV=1	1.361	Up	0.0013204	Rpl18a	20.732	18.127	39.2	7	11	7	0.882	1.123	1.126	0.825
Q8BP67	60S ribosomal protein L24 OS=Mus musculus OX=10090 GN=Rpl24 PE=1 SV=2	1.361	Up	0.000159167	Rpl24	17.779	14.606	24.2	4	6	4	0.833	1.049	1.317	0.771
Q9ERU3	Zinc finger protein 22 OS=Mus musculus OX=10090 GN=Znf22 PE=1 SV=2	1.356	Up	0.03638	Znf22	27.294	30.422	27	5	6	5	0.736	1.176	1.229	0.867
P62984	Ubiquitin-60S ribosomal protein L40 OS=Mus musculus OX=10090 GN=Uba52 PE=1 SV=2	1.343	Up	0.00048092	Uba52	14.728	3.1357	43	6	33	1	1.064	1.019	1.164	0.759
P01837	Immunoglobulin kappa constant OS=Mus musculus OX=10090 GN=Igkc PE=1 SV=2	1.335	Up	0.00059722	Igkc	11.934	6.8829	17.8	2	7	2	1.298	1.072	0.783	0.803
P04186	Complement factor B OS=Mus musculus OX=10090 GN=Cfb PE=1 SV=2	1.33	Up	6.9501e-07	Cfb	85.004	58.054	15.2	12	13	12	1.166	1.14	0.839	0.857
P06728	Apolipoprotein A-IV OS=Mus musculus OX=10090 GN=Apoa4 PE=1 SV=3	1.324	Up	1.9704e-09	Apoa4	45.029	62.994	39.2	12	22	12	0.87	1.178	1.082	0.89
P26150	3 beta-hydroxysteroid dehydrogenase/Delta 5-->4-isomerase type 3 OS=Mus musculus OX=10090 GN=Hsd3b3 PE=1 SV=3	1.321	Up	0.0182551	Hsd3b3	42.031	58.232	8.8	3	6	1	1.011	1.181	0.918	0.894
P23953	Carboxylesterase 1C OS=Mus musculus OX=10090 GN=Ces1c PE=1 SV=4	1.309	Up	1.2159e-06	Ces1c	61.055	45.766	22.9	11	15	9	1.076	1.149	0.879	0.878
P29699	Alpha-2-HS-glycoprotein OS=Mus musculus OX=10090 GN=Ahsg PE=1 SV=1	1.308	Up	7.3435e-09	Ahsg	37.325	140.59	27.2	6	17	6	1.024	1.141	0.978	0.872
Q9QZ82	"Cholesterol side-chain cleavage enzyme, mitochondrial OS=Mus musculus OX=10090 GN=Cyp11a1 PE=1 SV=1"	1.305	Up	8.7453e-09	Cyp11a1	60.314	90.893	20.3	9	21	9	1.111	1.082	0.987	0.829
P47911	60S ribosomal protein L6 OS=Mus musculus OX=10090 GN=Rpl6 PE=1 SV=3	1.301	Up	2.2586e-05	Rpl6	33.509	31.469	27.7	12	16	12	0.771	1.032	1.401	0.793
P28352	DNA-(apurinic or apyrimidinic site) lyase OS=Mus musculus OX=10090 GN=Apex1 PE=1 SV=2	1.3	Up	0.0155353	Apex1	35.49	122.54	36.6	8	11	8	0.965	1.178	0.977	0.906
Q9CR57	60S ribosomal protein L14 OS=Mus musculus OX=10090 GN=Rpl14 PE=1 SV=3	1.3	Up	0.000124726	Rpl14	23.564	64.46	25.8	5	11	5	0.83	0.997	1.393	0.767
P21614	Vitamin D-binding protein OS=Mus musculus OX=10090 GN=Gc PE=1 SV=2	1.296	Up	7.40941e-12	Gc	53.6	165.94	37	14	22	14	1.043	1.135	0.954	0.876
Q8BW41	"Protein O-linked-mannose beta-1,4-N-acetylglucosaminyltransferase 2 OS=Mus musculus OX=10090 GN=Pomgnt2 PE=1 SV=1"	1.286	Up	0.0163572	Pomgnt2	69.378	16.05	6	3	4	3	1.084	1.067	1.023	0.83
Q64339	Ubiquitin-like protein ISG15 OS=Mus musculus OX=10090 GN=Isg15 PE=1 SV=4	1.279	Up	0.021159	Isg15	17.897	11.01	11.2	1	2	1	2.082	0.784	0.514	0.613
P07758	Alpha-1-antitrypsin 1-1 OS=Mus musculus OX=10090 GN=Serpina1a PE=1 SV=4	1.278	Up	6.1979e-11	Serpina1a	46.002	51.666	32.2	12	40	4	0.981	1.177	0.924	0.921
P12970	60S ribosomal protein L7a OS=Mus musculus OX=10090 GN=Rpl7a PE=1 SV=2	1.276	Up	3.2136e-11	Rpl7a	29.976	88.975	38.7	13	24	13	0.835	1.016	1.36	0.796
P07724	Serum albumin OS=Mus musculus OX=10090 GN=Alb PE=1 SV=3	1.274	Up	1e-32	Alb	68.692	323.31	74.3	51	214	48	1	1.147	0.941	0.9
P01027	Complement C3 OS=Mus musculus OX=10090 GN=C3 PE=1 SV=3	1.271	Up	1.62448e-12	C3	186.48	287.8	27.2	41	61	41	1.048	1.117	0.95	0.879
Q00623	Apolipoprotein A-I OS=Mus musculus OX=10090 GN=Apoa1 PE=1 SV=2	1.27	Up	2.60458e-13	Apoa1	30.615	44.839	47.7	14	34	14	0.982	1.121	0.988	0.883
Q8VDI9	"Alpha-1,2-mannosyltransferase ALG9 OS=Mus musculus OX=10090 GN=Alg9 PE=2 SV=1"	1.255	Up	0.0033647	Alg9	69.56	18.286	12.1	6	6	6	0.985	1.059	1.071	0.844
P08226	Apolipoprotein E OS=Mus musculus OX=10090 GN=Apoe PE=1 SV=2	1.254	Up	0.00075534	Apoe	35.866	17.369	13.8	4	6	4	1.004	1.144	0.978	0.912
Q9CY57	Chromatin target of PRMT1 protein OS=Mus musculus OX=10090 GN=Chtop PE=1 SV=2	1.236	Up	0.00034387	Chtop	26.585	24.028	16.9	3	6	3	0.841	1.062	1.247	0.859
Q91W34	RUS1 family protein C16orf58 homolog OS=Mus musculus OX=10090 PE=1 SV=1	1.23	Up	0.0127016	---	50.469	10.175	9.7	4	5	4	1.011	1.143	0.906	0.929
Q61207	Prosaposin OS=Mus musculus OX=10090 GN=Psap PE=1 SV=2	1.226	Up	0.0171352	Psap	61.422	17.53	14	8	9	8	0.999	1.029	1.074	0.839
Q62167	ATP-dependent RNA helicase DDX3X OS=Mus musculus OX=10090 GN=Ddx3x PE=1 SV=3	1.223	Up	0.048324	Ddx3x	73.101	79.203	38.4	23	42	5	1.051	1.059	0.949	0.866
Q31125	Zinc transporter SLC39A7 OS=Mus musculus OX=10090 GN=Slc39a7 PE=1 SV=2	1.221	Up	0.005281	Slc39a7	50.656	10.069	7.6	4	5	4	0.966	1.044	1.105	0.855
Q61838	Pregnancy zone protein OS=Mus musculus OX=10090 GN=Pzp PE=1 SV=3	1.22	Up	1.3179e-07	Pzp	165.85	74.401	14.2	18	23	18	1.065	1.098	0.929	0.9
Q9D1R9	60S ribosomal protein L34 OS=Mus musculus OX=10090 GN=Rpl34 PE=1 SV=2	1.212	Up	2.3043e-05	Rpl34	13.293	8.3193	29.1	5	10	5	0.856	1.025	1.316	0.846
Q9QYA2	Mitochondrial import receptor subunit TOM40 homolog OS=Mus musculus OX=10090 GN=Tomm40 PE=1 SV=3	1.212	Up	0.00195974	Tomm40	37.895	33.156	18.3	4	11	4	0.946	1.059	1.114	0.874
Q07456	Protein AMBP OS=Mus musculus OX=10090 GN=Ambp PE=1 SV=2	1.208	Up	0.026777	Ambp	39.029	44.385	9.7	3	3	3	1.103	1.047	0.919	0.867
P01868	Ig gamma-1 chain C region secreted form OS=Mus musculus OX=10090 GN=Ighg1 PE=1 SV=1	1.205	Up	0.000101045	Ighg1	35.704	22.754	24.1	5	8	5	1.184	1.099	0.805	0.912
Q62159	Rho-related GTP-binding protein RhoC OS=Mus musculus OX=10090 GN=Rhoc PE=1 SV=2	1.202	Up	0.0028213	Rhoc	22.006	17.945	19.2	3	8	1	0.991	1.078	1.04	0.897
O88653	Ragulator complex protein LAMTOR3 OS=Mus musculus OX=10090 GN=Lamtor3 PE=1 SV=1	0.827	Down	0.00162347	Lamtor3	13.553	54.838	31.5	2	5	2	1.002	0.932	0.969	1.127
Q9CRA0	Ecto-ADP-ribosyltransferase 4 OS=Mus musculus OX=10090 GN=Art4 PE=1 SV=1	0.809	Down	0.04568	Art4	33.08	2.0598	10	2	3	2	1.056	0.862	0.921	1.066
P18828	Syndecan-1 OS=Mus musculus OX=10090 GN=Sdc1 PE=1 SV=1	0.801	Down	0.0105439	Sdc1	32.904	8.7095	9.3	2	3	2	1.073	0.878	0.983	1.096
P00920	Carbonic anhydrase 2 OS=Mus musculus OX=10090 GN=Ca2 PE=1 SV=4	0.797	Down	0.0084609	Ca2	29.032	23.078	26.2	5	7	5	0.92	0.959	0.929	1.203
Q3UKC1	Tax1-binding protein 1 homolog OS=Mus musculus OX=10090 GN=Tax1bp1 PE=1 SV=2	0.796	Down	0.0047004	Tax1bp1	93.629	17.84	8.2	7	8	7	0.971	0.922	0.958	1.159
Q99KP3	Lambda-crystallin homolog OS=Mus musculus OX=10090 GN=Cryl1 PE=1 SV=3	0.791	Down	0.00073854	Cryl1	35.208	52.215	33.9	7	11	7	1	0.891	0.951	1.127
Q9EST5	Acidic leucine-rich nuclear phosphoprotein 32 family member B OS=Mus musculus OX=10090 GN=Anp32b PE=1 SV=1	0.769	Down	0.0039566	Anp32b	31.078	9.3258	17.3	4	11	2	1.032	0.951	0.845	1.236
P97825	Jupiter microtubule associated homolog 1 OS=Mus musculus OX=10090 GN=Jpt1 PE=1 SV=3	0.758	Down	0.0041593	Jpt1	16.08	39.881	27.9	3	5	3	1.014	0.802	1.1	1.058
Q9EST4	Proteasome assembly chaperone 2 OS=Mus musculus OX=10090 GN=Psmg2 PE=1 SV=1	0.749	Down	0.00058142	Psmg2	29.524	7.9962	16.3	4	4	4	0.935	0.941	0.879	1.257
P01942	Hemoglobin subunit alpha OS=Mus musculus OX=10090 GN=Hba PE=1 SV=2	0.744	Down	1.31006e-13	Hba	15.085	54.892	47.9	7	38	7	0.831	0.934	0.996	1.255
Q6PGH2	Jupiter microtubule associated homolog 2 OS=Mus musculus OX=10090 GN=Jpt2 PE=1 SV=1	0.732	Down	1.2044e-07	Jpt2	20.02	61.719	44.7	7	13	7	0.929	0.843	1.085	1.152
P13634	Carbonic anhydrase 1 OS=Mus musculus OX=10090 GN=Ca1 PE=1 SV=4	0.709	Down	0.022918	Ca1	28.33	7.7341	13	3	3	3	0.846	0.857	1.102	1.209
P02088	Hemoglobin subunit beta-1 OS=Mus musculus OX=10090 GN=Hbb-b1 PE=1 SV=2	0.694	Down	1e-32	Hbb-b1	15.84	154.89	52.4	6	46	6	0.835	0.918	0.94	1.323

## Sheet: 二级质谱图
Protein accession	Protein description	GWY_KO/WT Ratio	Regulated Type	Gene name	MW [kDa]	Score	Coverage [%]	Peptides	PSMs	Unique peptides	GWY_KO1	GWY_KO2	WT_1	WT_2
Q8CDK2	Cytosolic carboxypeptidase 2 OS=Mus musculus OX=10090 GN=Agbl2 PE=1 SV=1	0.45	Down	Agbl2	99.214	-2	0.9	1	1	1	0.651	0.599	1.429	1.346
E9Q9R9	Disks large homolog 5 OS=Mus musculus OX=10090 GN=Dlg5 PE=1 SV=1	0.621	Down	Dlg5	214.38	1.6807	0.7	1	2	1	0.369	1.17	1.238	1.239
O88974	Histone-lysine N-methyltransferase SETDB1 OS=Mus musculus OX=10090 GN=Setdb1 PE=1 SV=1	0.64	Down	Setdb1	144.55	13.82	3.3	4	5	4	0.751	0.817	0.536	1.915
A2ATU0	"Probable 2-oxoglutarate dehydrogenase E1 component DHKTD1, mitochondrial OS=Mus musculus OX=10090 GN=Dhtkd1 PE=1 SV=1"	1.793	Up	Dhtkd1	102.79	17.685	6.8	5	5	5	1.238	1.33	0.713	0.719
Q9QZ85	Interferon-inducible GTPase 1 OS=Mus musculus OX=10090 GN=Iigp1 PE=1 SV=2	2.242	Up	Iigp1	47.571	15.599	8.7	3	3	3	1.921	0.826	0.591	0.634
Q64339	Ubiquitin-like protein ISG15 OS=Mus musculus OX=10090 GN=Isg15 PE=1 SV=4	2.543	Up	Isg15	17.897	11.01	11.2	1	2	1	2.082	0.784	0.514	0.613
Q64282	Interferon-induced protein with tetratricopeptide repeats 1 OS=Mus musculus OX=10090 GN=Ifit1 PE=1 SV=2	3.569	Up	Ifit1	53.737	4.4729	3.9	2	3	2	2.416	0.7	0.432	0.441
Q6Q899	Probable ATP-dependent RNA helicase DDX58 OS=Mus musculus OX=10090 GN=Ddx58 PE=1 SV=2	1.458	Up	Ddx58	105.97	23.008	12.2	11	11	11	1.428	0.949	0.807	0.823
Q3UIR3	E3 ubiquitin-protein ligase DTX3L OS=Mus musculus OX=10090 GN=Dtx3l PE=1 SV=1	1.338	Up	Dtx3l	83.043	9.4122	6.6	4	4	4	1.385	0.904	0.82	0.891
Q9D853	EEF1A lysine methyltransferase 2 OS=Mus musculus OX=10090 GN=Eef1akmt2 PE=1 SV=1	1.283	Up	Eef1akmt2	26.864	5.8696	11.9	3	3	3	1.181	1.069	0.814	0.94

## Sheet: >1.2 fold upregulated
Protein accession	Protein description	Gene name	MW [kDa]	Score	Coverage [%]	Peptides	PSMs	Unique peptides	WT1	WT2	FULSD-KO1	FULSD-KO2	Ave-WT	Ave-FULSD-KO	FULSD-KO/WT Ratio	Regulated Type
Q6Y685	Transforming acidic coiled-coil-containing protein 1 OS=Mus musculus OX=10090 GN=Tacc1 PE=1 SV=1	Tacc1	83.951	3.9401	4.8	3	3	2	0.807	1.011	1.144	1.043	0.909	1.0935	1.20297	Up
P01887	Beta-2-microglobulin OS=Mus musculus OX=10090 GN=B2m PE=1 SV=2	B2m	13.779	2.1402	8.4	1	1	1	0.967	0.85	1.142	1.045	0.9085	1.0935	1.20363	Up
Q07456	Protein AMBP OS=Mus musculus OX=10090 GN=Ambp PE=1 SV=2	Ambp	39.029	44.385	9.7	3	3	3	0.919	0.867	1.103	1.047	0.893	1.075	1.20381	Up
O35660	Glutathione S-transferase Mu 6 OS=Mus musculus OX=10090 GN=Gstm6 PE=1 SV=4	Gstm6	25.621	5.146	21.6	4	6	3	0.827	0.99	1.199	0.99	0.9085	1.0945	1.20473	Up
Q9CRC0	Vitamin K epoxide reductase complex subunit 1 OS=Mus musculus OX=10090 GN=Vkorc1 PE=1 SV=1	Vkorc1	17.768	2.8971	12.4	2	2	2	1.149	0.664	1.01	1.179	0.9065	1.0945	1.20739	Up
Q80X19	Collagen alpha-1(XIV) chain OS=Mus musculus OX=10090 GN=Col14a1 PE=1 SV=2	Col14a1	193.01	17.782	5.5	8	9	8	0.829	1.007	1.313	0.904	0.918	1.1085	1.20752	Up
Q9QZ82	"Cholesterol side-chain cleavage enzyme, mitochondrial OS=Mus musculus OX=10090 GN=Cyp11a1 PE=1 SV=1"	Cyp11a1	60.314	90.893	20.3	9	21	9	0.987	0.829	1.111	1.082	0.908	1.0965	1.2076	Up
O35955	Proteasome subunit beta type-10 OS=Mus musculus OX=10090 GN=Psmb10 PE=1 SV=1	Psmb10	29.063	7.6016	6.6	2	2	2	0.928	0.884	1.21	0.982	0.906	1.096	1.20971	Up
P26150	3 beta-hydroxysteroid dehydrogenase/Delta 5-->4-isomerase type 3 OS=Mus musculus OX=10090 GN=Hsd3b3 PE=1 SV=3	Hsd3b3	42.031	58.232	8.8	3	6	1	0.918	0.894	1.011	1.181	0.906	1.096	1.20971	Up
Q3UBG2	"PTB-containing, cubilin and LRP1-interacting protein OS=Mus musculus OX=10090 GN=Pid1 PE=1 SV=2"	Pid1	24.784	5.274	6.5	1	2	1	0.979	0.829	1.092	1.103	0.904	1.0975	1.21405	Up
P24815	3 beta-hydroxysteroid dehydrogenase/Delta 5-->4-isomerase type 1 OS=Mus musculus OX=10090 GN=Hsd3b1 PE=1 SV=3	Hsd3b1	42.062	105.3	29.8	9	20	7	0.942	0.869	1.014	1.186	0.9055	1.1	1.2148	Up
Q64314	Hematopoietic progenitor cell antigen CD34 OS=Mus musculus OX=10090 GN=Cd34 PE=1 SV=1	Cd34	40.982	13.383	10.7	5	5	5	0.782	1.016	1.12	1.085	0.899	1.1025	1.22636	Up
Q3TBW2	"39S ribosomal protein L10, mitochondrial OS=Mus musculus OX=10090 GN=Mrpl10 PE=1 SV=2"	Mrpl10	29.395	3.7269	10.3	2	2	2	1.051	0.743	1.088	1.121	0.897	1.1045	1.23133	Up
Q9Z0E6	Guanylate-binding protein 2 OS=Mus musculus OX=10090 GN=Gbp2 PE=1 SV=1	Gbp2	66.739	31.533	5.8	3	4	3	0.882	0.908	1.22	0.983	0.895	1.1015	1.23073	Up
Q7TSI0	Zinc finger protein 12 OS=Mus musculus OX=10090 GN=Znf12 PE=2 SV=1	Znf12	78.616	5.2136	3.6	3	3	2	0.762	1.029	1.269	0.944	0.8955	1.1065	1.23562	Up
P60334	Cysteine dioxygenase type 1 OS=Mus musculus OX=10090 GN=Cdo1 PE=1 SV=1	Cdo1	23.026	1.6317	4.5	1	1	1	0.885	0.902	1.028	1.188	0.8935	1.108	1.24007	Up
Q921I1	Serotransferrin OS=Mus musculus OX=10090 GN=Tf PE=1 SV=1	Tf	76.723	323.31	62.7	44	94	43	0.911	0.865	1.02	1.192	0.888	1.106	1.2455	Up
E9Q555	E3 ubiquitin-protein ligase RNF213 OS=Mus musculus OX=10090 GN=Rnf213 PE=1 SV=2	Rnf213	584.78	295.32	14.7	68	82	68	0.873	0.912	1.235	0.995	0.8925	1.115	1.2493	Up
Q99P58	Ras-related protein Rab-27B OS=Mus musculus OX=10090 GN=Rab27b PE=1 SV=3	Rab27b	24.56	10.885	21.6	4	5	4	0.751	1.028	1.209	1.016	0.8895	1.1125	1.2507	Up
Q07797	Galectin-3-binding protein OS=Mus musculus OX=10090 GN=Lgals3bp PE=1 SV=1	Lgals3bp	64.49	47.96	9.7	3	4	3	0.865	0.909	1.306	0.916	0.887	1.111	1.25254	Up
P28076	Proteasome subunit beta type-9 OS=Mus musculus OX=10090 GN=Psmb9 PE=1 SV=1	Psmb9	23.396	2.8311	4.1	1	3	1	0.881	0.889	1.211	1.022	0.885	1.1165	1.26158	Up
Q8VI64	Protein MGARP OS=Mus musculus OX=10090 GN=Mgarp PE=1 SV=1	Mgarp	29.925	7.6145	6.7	3	5	3	0.966	0.827	1.105	1.164	0.8965	1.1345	1.26548	Up
P23953	Carboxylesterase 1C OS=Mus musculus OX=10090 GN=Ces1c PE=1 SV=4	Ces1c	61.055	45.766	22.9	11	15	9	0.879	0.878	1.076	1.149	0.8785	1.1125	1.26636	Up
Q00898	Alpha-1-antitrypsin 1-5 OS=Mus musculus OX=10090 GN=Serpina1e PE=1 SV=1	Serpina1e	45.891	69.446	24.5	10	25	2	0.789	0.971	1.123	1.119	0.88	1.121	1.27386	Up
Q6IQX8	Zinc finger protein 219 OS=Mus musculus OX=10090 GN=Znf219 PE=1 SV=1	Znf219	77.795	7.1775	8	4	4	4	1.017	0.738	1.174	1.073	0.8775	1.1235	1.28034	Up
Q9D853	EEF1A lysine methyltransferase 2 OS=Mus musculus OX=10090 GN=Eef1akmt2 PE=1 SV=1	Eef1akmt2	26.864	5.8696	11.9	3	3	3	0.814	0.94	1.181	1.069	0.877	1.125	1.28278	Up
Q9CR20	Immediate early response 3-interacting protein 1 OS=Mus musculus OX=10090 GN=Ier3ip1 PE=3 SV=1	Ier3ip1	9.0167	4.2305	24.4	1	1	1	0.943	0.801	0.799	1.458	0.872	1.1285	1.29415	Up
P05132	cAMP-dependent protein kinase catalytic subunit alpha OS=Mus musculus OX=10090 GN=Prkaca PE=1 SV=3	Prkaca	40.57	4.0033	23.4	7	10	1	0.851	0.893	1.153	1.106	0.872	1.1295	1.2953	Up
Q60766	Immunity-related GTPase family M protein 1 OS=Mus musculus OX=10090 GN=Irgm1 PE=1 SV=1	Irgm1	46.551	15.048	10	5	6	5	0.84	0.895	1.314	0.936	0.8675	1.125	1.29683	Up
P63330	Serine/threonine-protein phosphatase 2A catalytic subunit alpha isoform OS=Mus musculus OX=10090 GN=Ppp2ca PE=1 SV=1	Ppp2ca	35.608	115.97	51.8	13	23	3	0.976	0.76	0.942	1.323	0.868	1.1325	1.30472	Up
P06330	Ig heavy chain V region AC38 205.12 OS=Mus musculus OX=10090 PE=1 SV=1	---	12.934	7.6836	11.9	1	2	1	0.713	1.018	1.382	0.891	0.8655	1.1365	1.31311	Up
Q8R5F7	Interferon-induced helicase C domain-containing protein 1 OS=Mus musculus OX=10090 GN=Ifih1 PE=1 SV=1	Ifih1	115.97	6.3991	4.5	5	5	5	0.846	0.876	1.347	0.935	0.861	1.141	1.3252	Up
P52430	Serum paraoxonase/arylesterase 1 OS=Mus musculus OX=10090 GN=Pon1 PE=1 SV=2	Pon1	39.565	8.1264	6.8	2	3	2	0.922	0.798	1.153	1.13	0.86	1.1415	1.32733	Up
Q9R233	Tapasin OS=Mus musculus OX=10090 GN=Tapbp PE=1 SV=2	Tapbp	49.736	2.7006	2.2	1	1	1	0.912	0.808	1.332	0.951	0.86	1.1415	1.32733	Up
Q9JJK5	Homocysteine-responsive endoplasmic reticulum-resident ubiquitin-like domain member 1 protein OS=Mus musculus OX=10090 GN=Herpud1 PE=1 SV=1	Herpud1	43.907	1.6354	4.1	1	2	1	0.818		1.243	0.931	0.409	1.087	2.6577	Up
P01868	Ig gamma-1 chain C region secreted form OS=Mus musculus OX=10090 GN=Ighg1 PE=1 SV=1	Ighg1	35.704	22.754	24.1	5	8	5	0.805	0.912	1.184	1.099	0.8585	1.1415	1.32964	Up
Q3UIR3	E3 ubiquitin-protein ligase DTX3L OS=Mus musculus OX=10090 GN=Dtx3l PE=1 SV=1	Dtx3l	83.043	9.4122	6.6	4	4	4	0.82	0.891	1.385	0.904	0.8555	1.1445	1.33781	Up
Q9D8C4	Interferon-induced 35 kDa protein homolog OS=Mus musculus OX=10090 GN=Ifi35 PE=1 SV=3	Ifi35	31.875	30.624	8.7	2	2	2	0.871	0.839	1.349	0.944	0.855	1.1465	1.34094	Up
O35309	N-myc-interactor OS=Mus musculus OX=10090 GN=Nmi PE=1 SV=1	Nmi	35.235	4.2605	11.5	3	3	3	0.807	0.894	1.388	0.914	0.8505	1.151	1.35332	Up
P04186	Complement factor B OS=Mus musculus OX=10090 GN=Cfb PE=1 SV=2	Cfb	85.004	58.054	15.2	12	13	12	0.839	0.857	1.166	1.14	0.848	1.153	1.35967	Up
O08573	Galectin-9 OS=Mus musculus OX=10090 GN=Lgals9 PE=1 SV=1	Lgals9	40.035	9.6888	3.4	1	2	1	0.859	0.834	1.392	0.917	0.8465	1.1545	1.36385	Up
Q8R2Q8	Bone marrow stromal antigen 2 OS=Mus musculus OX=10090 GN=Bst2 PE=1 SV=1	Bst2	19.152	4.8114	11.6	2	3	2	0.814	0.86	1.388	0.94	0.837	1.164	1.39068	Up
P42225	Signal transducer and activator of transcription 1 OS=Mus musculus OX=10090 GN=Stat1 PE=1 SV=1	Stat1	87.196	90.737	21.2	12	18	12	0.815	0.82	1.405	0.916	0.8175	1.1605	1.41957	Up
P01631	Ig kappa chain V-II region 26-10 OS=Mus musculus OX=10090 PE=1 SV=1	---	12.273	1.6494	11.5	1	1	1	0.935	0.717	1.29	1.059	0.826	1.1745	1.42191	Up
Q8CAS9	Protein mono-ADP-ribosyltransferase PARP9 OS=Mus musculus OX=10090 GN=Parp9 PE=1 SV=2	Parp9	96.658	17.454	4.6	3	4	3	0.803	0.844	1.383	0.972	0.8235	1.1775	1.42987	Up
Q9DB94	WD repeat-containing protein 53 OS=Mus musculus OX=10090 GN=Wdr53 PE=1 SV=1	Wdr53	38.642	1.5994	3.1	1	1	1	0.712	0.918	1.293	1.078	0.815	1.1855	1.4546	Up
Q6Q899	Probable ATP-dependent RNA helicase DDX58 OS=Mus musculus OX=10090 GN=Ddx58 PE=1 SV=2	Ddx58	105.97	23.008	12.2	11	11	11	0.807	0.823	1.428	0.949	0.815	1.1885	1.45828	Up
P01837	Immunoglobulin kappa constant OS=Mus musculus OX=10090 GN=Igkc PE=1 SV=2	Igkc	11.934	6.8829	17.8	2	7	2	0.783	0.803	1.298	1.072	0.793	1.185	1.49433	Up
P0CL69	Zinc finger protein 703 OS=Mus musculus OX=10090 GN=Znf703 PE=1 SV=1	Znf703	58.73	5.0089	2	1	1	1	0.694	0.879	1.043	1.381	0.7865	1.212	1.541	Up
P01867	Ig gamma-2B chain C region OS=Mus musculus OX=10090 GN=Igh-3 PE=1 SV=3	Igh-3	44.259	16.858	20.8	5	6	5	0.678	0.789	1.392	1.159	0.7335	1.2755	1.73892	Up
A2ATU0	"Probable 2-oxoglutarate dehydrogenase E1 component DHKTD1, mitochondrial OS=Mus musculus OX=10090 GN=Dhtkd1 PE=1 SV=1"	Dhtkd1	102.79	17.685	6.8	5	5	5	0.713	0.719	1.238	1.33	0.716	1.284	1.7933	Up
Q9QZ85	Interferon-inducible GTPase 1 OS=Mus musculus OX=10090 GN=Iigp1 PE=1 SV=2	Iigp1	47.571	15.599	8.7	3	3	3	0.591	0.634	1.921	0.826	0.6125	1.3735	2.24245	Up
Q64339	Ubiquitin-like protein ISG15 OS=Mus musculus OX=10090 GN=Isg15 PE=1 SV=4	Isg15	17.897	11.01	11.2	1	2	1	0.514	0.613	2.082	0.784	0.5635	1.433	2.54303	Up
Q64282	Interferon-induced protein with tetratricopeptide repeats 1 OS=Mus musculus OX=10090 GN=Ifit1 PE=1 SV=2	Ifit1	53.737	4.4729	3.9	2	3	2	0.432	0.441	2.416	0.7	0.4365	1.558	3.5693	Up

## Sheet: <0.833 fold downregulated
Protein accession	Protein description	Gene name	MW [kDa]	Score	Coverage [%]	Peptides	PSMs	Unique peptides	WT1	WT2	FULSD-KO1	FULSD-KO2	Ave-WT	Ave-FULSD-KO	FULSD-KO/WT Ratio	Regulated Type
Q8CDK2	Cytosolic carboxypeptidase 2 OS=Mus musculus OX=10090 GN=Agbl2 PE=1 SV=1	Agbl2	99.214	-2	0.9	1	1	1	1.429	1.346	0.651	0.599	1.3875	0.625	0.45045	Down
P27786	"Steroid 17-alpha-hydroxylase/17,20 lyase OS=Mus musculus OX=10090 GN=Cyp17a1 PE=1 SV=1"	Cyp17a1	57.637	5.5311	3.4	2	3	2	1.507	1.108	0.776	0.631	1.3075	0.7035	0.53805	Down
Q00547	Hyaluronan mediated motility receptor OS=Mus musculus OX=10090 GN=Hmmr PE=1 SV=4	Hmmr	91.784	1.9142	1.1	1	1	1	0.279	2.265	0.661	0.815	1.272	0.738	0.580189	Down
E9Q9R9	Disks large homolog 5 OS=Mus musculus OX=10090 GN=Dlg5 PE=1 SV=1	Dlg5	214.38	1.6807	0.7	1	2	1	1.238	1.239	0.369	1.17	1.2385	0.7695	0.621316	Down
O88974	Histone-lysine N-methyltransferase SETDB1 OS=Mus musculus OX=10090 GN=Setdb1 PE=1 SV=1	Setdb1	144.55	13.82	3.3	4	5	4	0.536	1.915	0.751	0.817	1.2255	0.784	0.639739	Down
P31725	Protein S100-A9 OS=Mus musculus OX=10090 GN=S100a9 PE=1 SV=3	S100a9	13.049	6.2952	26.5	3	4	3	1.325	1.115	0.711	0.866	1.22	0.7885	0.646311	Down
P16015	Carbonic anhydrase 3 OS=Mus musculus OX=10090 GN=Ca3 PE=1 SV=3	Ca3	29.366	24.508	16.2	3	4	3	0.87	1.518	0.804	0.825	1.194	0.8145	0.682161	Down
Q91XC8	Death-associated protein 1 OS=Mus musculus OX=10090 GN=Dap PE=1 SV=3	Dap	11.154	3.5186	18.6	2	4	2	1.48	0.897	0.743	0.895	1.1885	0.819	0.689104	Down
P43276	Histone H1.5 OS=Mus musculus OX=10090 GN=Hist1h1b PE=1 SV=2	Hist1h1b	22.576	14.5	32.3	7	11	5	1.533	0.84	0.764	0.891	1.1865	0.8275	0.697429	Down
P15864	Histone H1.2 OS=Mus musculus OX=10090 GN=Hist1h1c PE=1 SV=2	Hist1h1c	21.266	31.472	32.5	9	16	2	1.616	0.704	0.767	0.927	1.16	0.847	0.730172	Down
P13634	Carbonic anhydrase 1 OS=Mus musculus OX=10090 GN=Ca1 PE=1 SV=4	Ca1	28.33	7.7341	13	3	3	3	1.102	1.209	0.846	0.857	1.1555	0.8515	0.73691	Down
P16110	Galectin-3 OS=Mus musculus OX=10090 GN=Lgals3 PE=1 SV=3	Lgals3	27.515	3.6171	4.2	1	1	1	1.306	0.987	0.809	0.912	1.1465	0.8605	0.750545	Down
Q9Z2A0	3-phosphoinositide-dependent protein kinase 1 OS=Mus musculus OX=10090 GN=Pdpk1 PE=1 SV=2	Pdpk1	63.758	3.0691	4.3	3	3	3	1.141	1.147	0.967	0.76	1.144	0.8635	0.754808	Down
P02088	Hemoglobin subunit beta-1 OS=Mus musculus OX=10090 GN=Hbb-b1 PE=1 SV=2	Hbb-b1	15.84	154.89	52.4	6	46	6	0.94	1.323	0.835	0.918	1.1315	0.8765	0.774635	Down
Q9CR24	Nucleoside diphosphate-linked moiety X motif 8 OS=Mus musculus OX=10090 GN=Nudt8 PE=1 SV=1	Nudt8	23.252	5.0115	8.6	1	1	1	1.093	1.167	0.923	0.831	1.13	0.877	0.776106	Down
Q8VE10	N-alpha-acetyltransferase 40 OS=Mus musculus OX=10090 GN=Naa40 PE=1 SV=1	Naa40	27.229	4.9206	8.9	2	3	2	0.997	1.258	0.926	0.833	1.1275	0.8795	0.780044	Down
P01942	Hemoglobin subunit alpha OS=Mus musculus OX=10090 GN=Hba PE=1 SV=2	Hba	15.085	54.892	47.9	7	38	7	0.996	1.255	0.831	0.934	1.1255	0.8825	0.784096	Down
Q3UQ84	"Threonine--tRNA ligase, mitochondrial OS=Mus musculus OX=10090 GN=Tars2 PE=1 SV=1"	Tars2	81.699	13.344	7.5	5	6	5	1.142	1.103	0.828	0.94	1.1225	0.884	0.787528	Down
Q8BXJ8	Zinc finger protein 385B OS=Mus musculus OX=10090 GN=Znf385b PE=2 SV=1	Znf385b	51.356	10.064	10	4	5	4	0.992	1.306	0.948	0.863	1.149	0.9055	0.788077	Down
P04919	Band 3 anion transport protein OS=Mus musculus OX=10090 GN=Slc4a1 PE=1 SV=1	Slc4a1	103.13	9.8345	3.6	2	2	2	0.945	1.297	0.838	0.933	1.121	0.8855	0.78992	Down
Q6PGH2	Jupiter microtubule associated homolog 2 OS=Mus musculus OX=10090 GN=Jpt2 PE=1 SV=1	Jpt2	20.02	61.719	44.7	7	13	7	1.085	1.152	0.929	0.843	1.1185	0.886	0.792132	Down
P43274	Histone H1.4 OS=Mus musculus OX=10090 GN=Hist1h1e PE=1 SV=2	Hist1h1e	21.977	6.8106	25.6	6	11	2	1.439	0.799	0.805	0.969	1.119	0.887	0.792672	Down
Q9WVC8	Chloride anion exchanger OS=Mus musculus OX=10090 GN=Slc26a3 PE=1 SV=1	Slc26a3	83.589	2.5569	1.5	1	1	1	0.951	1.287	0.865	0.91	1.119	0.8875	0.793119	Down
O88712	C-terminal-binding protein 1 OS=Mus musculus OX=10090 GN=Ctbp1 PE=1 SV=2	Ctbp1	47.744	37.623	17.7	7	11	4	1.237	0.999	0.907	0.869	1.118	0.888	0.794275	Down
Q52KE7	Cyclin-L1 OS=Mus musculus OX=10090 GN=Ccnl1 PE=1 SV=1	Ccnl1	60.132	2.5173	1.9	1	1	1	1.146	1.08	0.691	1.094	1.113	0.8925	0.801887	Down
Q8K337	"Type II inositol 1,4,5-trisphosphate 5-phosphatase OS=Mus musculus OX=10090 GN=Inpp5b PE=1 SV=1"	Inpp5b	112.76	3.5345	1.8	2	3	2	1.122	1.096	0.901	0.894	1.109	0.8975	0.809288	Down
Q8BSL7	ADP-ribosylation factor 2 OS=Mus musculus OX=10090 GN=Arf2 PE=1 SV=2	Arf2	20.746	2.2172	38.7	6	14	1	0.839	1.377	0.906	0.892	1.108	0.899	0.811372	Down
Q6ZWU9	40S ribosomal protein S27 OS=Mus musculus OX=10090 GN=Rps27 PE=1 SV=3	Rps27	9.461	3.5524	13.1	1	3	1	1.021	1.186	0.815	0.991	1.1035	0.903	0.818305	Down
P47911	60S ribosomal protein L6 OS=Mus musculus OX=10090 GN=Rpl6 PE=1 SV=3	Rpl6	33.509	31.469	27.7	12	16	12	1.401	0.793	0.771	1.032	1.097	0.9015	0.821787	Down
Q80YC5	Coagulation factor XII OS=Mus musculus OX=10090 GN=F12 PE=1 SV=2	F12	65.701	4.1465	3.7	2	2	2	1.094	1.109	0.91	0.9	1.1015	0.905	0.821607	Down
P47915	60S ribosomal protein L29 OS=Mus musculus OX=10090 GN=Rpl29 PE=1 SV=2	Rpl29	17.587	23.701	16.2	3	5	3	1.401	0.797	0.813	1	1.099	0.9065	0.824841	Down
Q80YQ2	Mediator of RNA polymerase II transcription subunit 23 OS=Mus musculus OX=10090 GN=Med23 PE=1 SV=2	Med23	156.09	11.886	4.2	6	6	6	1.166	1.028	0.823	0.995	1.097	0.909	0.828624	Down
O54782	Epididymis-specific alpha-mannosidase OS=Mus musculus OX=10090 GN=Man2b2 PE=1 SV=2	Man2b2	115.61	3.6292	1.7	2	2	2	1.102	1.088	0.918	0.904	1.095	0.911	0.831963	Down
