# Supplementary material for: FBXW24 controls female meiotic prophase progression by regulating SYCP3 ubiquitination
Source: Clin Transl Med. 2022 Jul 20;12(7):e891. doi: 10.1002/ctm2.891 (PMC9299759; doi:10.1002/ctm2.891)
Supplement: Supplementary file 3 — Supporting Information [file CTM2-12-e891-s011.xlsx]

## Sheet: Proteins
Protein Rank	Description	|Log Prob|	Best score	Total Intensity	# of spectra	# of mod peptides	Coverage %	# AA's in protein
1	>sp|Sycp3-WT CDS|	77.53	688.3	2.27631e+09	304	55	89.37	254

## Sheet: Spectra
Peptide < ProteinMetrics Confidential >	Modification Type(s)	Observed m/z	z	Observed (M+H)	Calc. mass (M+H)	Mass error (ppm)	Starting position	Score	Protein Name	Scan Time	intensity
K.HLK[+114.043].M	K[+114]	511.3	1	511.3	511.299	1.9	18	44.26	>sp|Sycp3-WT CDS|	25.3883	35132000
K.HLK[+114.043]MVPGGR.K	K[+114]	554.798	2	1108.59	1108.6	-13.2	18	5.58	>sp|Sycp3-WT CDS|	34.7923	653020000
K.HLK[+114.043]MVPGGR.K	K[+114]	554.799	2	1108.59	1108.6	-12.3	18	27.4	>sp|Sycp3-WT CDS|	34.0243	843710000
K.HLK[+114.043]MVPGGR.K	K[+114]	554.81	2	1108.61	1108.6	7.1	18	28.53	>sp|Sycp3-WT CDS|	28.9408	59907000
K.HLK[+114.043]MVPGGR.K	K[+114]	554.81	2	1108.61	1108.6	8.3	18	31.72	>sp|Sycp3-WT CDS|	32.8677	32409000
K.HLK[+114.043]MVPGGR.K	K[+114]	554.809	2	1108.61	1108.6	6.4	18	45.7	>sp|Sycp3-WT CDS|	28.9821	142720000
K.HLK[+114.043]MVPGGR.K	K[+114]	554.798	2	1108.59	1108.6	-13.9	18	105.13	>sp|Sycp3-WT CDS|	31.9771	57897000
K.HLK[+114.043]MVPGGR.K	K[+114]	370.213	3	1108.62	1108.6	17.1	18	127.79	>sp|Sycp3-WT CDS|	27.9816	143910000
K.HLK[+114.043]M[+15.995]VPGGR.K	K[+114], M[+16]	375.543	3	1124.61	1124.6	12.1	18	22.5	>sp|Sycp3-WT CDS|	17.4521	350600000
K.HLK[+114.043]M[+15.995]VPGGR.K	K[+114], M[+16]	562.812	2	1124.62	1124.6	15.2	18	73.7	>sp|Sycp3-WT CDS|	17.4964	144850000
K.HLK[+114.043]MVPGGRK.H	K[+114]	412.906	3	1236.7	1236.7	3.5	18	29.11	>sp|Sycp3-WT CDS|	29.2028	134920000
K.HLK[+114.043]MVPGGRK.H	K[+114]	618.856	2	1236.7	1236.7	3.7	18	29.68	>sp|Sycp3-WT CDS|	56.9076	4961000000
K.HLK[+114.043]MVPGGRK.H	K[+114]	412.903	3	1236.69	1236.7	-3.7	18	60.68	>sp|Sycp3-WT CDS|	41.7885	19466000
K.HLK[+114.043]MVPGGRK.H	K[+114]	618.852	2	1236.7	1236.7	-2.4	18	132.63	>sp|Sycp3-WT CDS|	41.7179	88170000
K.HLK[+114.043]MVPGGRKHSGK.S	K[+114]	823.449	2	1645.89	1645.91	-10.1	18	19.54	>sp|Sycp3-WT CDS|	57.6133	207460000
R.K[+114.043]HSGK.S	K[+114]	670.352	1	670.352	670.363	-16.8	27	34.28	>sp|Sycp3-WT CDS|	44.4507	0
R.KHSGK[+114.043]SGK.P	K[+114]	471.767	2	942.527	942.512	16.8	27	12.16	>sp|Sycp3-WT CDS|	18.3052	624300000
K.K[+114.043]AFDFEK.D	K[+114]	998.509	1	998.509	998.494	14.8	43	13.61	>sp|Sycp3-WT CDS|	21.0413	81296000
K.APVIDK[+114.043]HGK.K	K[+114]	539.795	2	1078.58	1078.6	-16.5	66	9.32	>sp|Sycp3-WT CDS|	23.7954	52718000
K.APVIDK[+114.043]HGKK.R	K[+114]	603.846	2	1206.68	1206.7	-9	66	0.27	>sp|Sycp3-WT CDS|	53.083	27165000
K.APVIDK[+114.043]HGKKR.S	K[+114]	341.458	4	1362.81	1362.8	11.1	66	21.47	>sp|Sycp3-WT CDS|	10.0751	0
K.HGK[+114.043]K.R	K[+114]	583.321	1	583.321	583.331	-16.8	72	29.87	>sp|Sycp3-WT CDS|	52.4211	31961000
K.K[+114.043]R.S	K[+114]	417.244	1	417.244	417.257	-30.1	75	41.04	>sp|Sycp3-WT CDS|	23.4146	67655000
K.ALLAK[+114.043].R	K[+114]	629.397	1	629.397	629.398	-2.4	102	13.11	>sp|Sycp3-WT CDS|	23.4446	208060000
K.ALLAK[+114.043].R	K[+114]	629.398	1	629.398	629.398	0.1	102	112.7	>sp|Sycp3-WT CDS|	27.9041	968320000
K.ALLAK[+114.043].R	K[+114]	629.397	1	629.397	629.398	-1.4	102	133.62	>sp|Sycp3-WT CDS|	27.878	98955000
K.ALLAK[+114.043]R.K	K[+114]	393.247	2	785.487	785.499	-15	102	18.36	>sp|Sycp3-WT CDS|	32.6606	228840000
K.ALLAK[+114.043]R.K	K[+114]	393.248	2	785.488	785.499	-14	102	58.66	>sp|Sycp3-WT CDS|	32.7843	228840000
K.RK[+114.043]RIEMYTK.A	K[+114]	446.917	3	1338.74	1338.73	4.1	107	9.7	>sp|Sycp3-WT CDS|	17.8025	202020000
R.K[+114.043]RIEMYTKASFK.A	K[+114]	808.422	2	1615.84	1615.86	-15.8	108	9.57	>sp|Sycp3-WT CDS|	52.251	250010000
K.RIEMYTK[+114.043]ASFK.A	K[+114]	744.386	2	1487.76	1487.77	-2.2	109	6.21	>sp|Sycp3-WT CDS|	21.3558	178660000
K.RIEMYTK[+114.043]ASFK.A	K[+114]	496.595	3	1487.77	1487.77	2.6	109	15.26	>sp|Sycp3-WT CDS|	32.6136	341230000
K.RIEM[+15.995]YTK[+114.043]ASFK.A	K[+114], M[+16]	376.697	4	1503.77	1503.76	1.8	109	25.7	>sp|Sycp3-WT CDS|	31.3764	1243600000
R.IEMYTK[+114.043].A	K[+114]	898.438	1	898.438	898.434	5.1	110	4.87	>sp|Sycp3-WT CDS|	58.1865	128740000
R.IEMYTK[+114.043].A	K[+114]	449.729	2	898.451	898.434	18.5	110	13.46	>sp|Sycp3-WT CDS|	22.5135	42799000
R.IEMYTK[+114.043].A	K[+114]	449.721	2	898.435	898.434	1.4	110	29.95	>sp|Sycp3-WT CDS|	30.1111	284400000
R.IEM[+15.995]YTK[+114.043]ASFK.A	K[+114], M[+16]	449.891	3	1347.66	1347.66	-2.4	110	39.17	>sp|Sycp3-WT CDS|	40.1661	134500000
R.IEM[+15.995]YTK[+114.043]ASFK.A	K[+114], M[+16]	449.889	3	1347.65	1347.66	-5.5	110	55.24	>sp|Sycp3-WT CDS|	45.4369	41790000
K.ASFK[+114.043].A	K[+114]	566.309	1	566.309	566.293	27.4	116	24.51	>sp|Sycp3-WT CDS|	49.0551	0
K.ASFK[+114.043].A	K[+114]	566.305	1	566.305	566.293	20.8	116	38.27	>sp|Sycp3-WT CDS|	55.5862	36421000
K.ASFK[+114.043]ASNQK.I	K[+114]	547.785	2	1094.56	1094.56	3.6	116	9.04	>sp|Sycp3-WT CDS|	53.5202	100960000
K.ASFK[+114.043]ASNQK.I	K[+114]	547.776	2	1094.55	1094.56	-12.3	116	19.32	>sp|Sycp3-WT CDS|	37.2575	56410000
K.ASNQK[+114.043].I	K[+114]	661.329	1	661.329	661.326	3.8	120	12.04	>sp|Sycp3-WT CDS|	40.6007	75171000
K.ASNQK[+114.043].I	K[+114]	661.321	1	661.321	661.326	-7.6	120	17.66	>sp|Sycp3-WT CDS|	30.9647	1384700000
K.IEQIWK[+114.043]TQQEEIQK.L	K[+114]	639.01	3	1915.02	1914.99	12.6	125	12.16	>sp|Sycp3-WT CDS|	52.8042	48080000
K.IEQIWK[+114.043]TQQEEIQK.L	K[+114]	957.992	2	1914.98	1914.99	-7.6	125	16.82	>sp|Sycp3-WT CDS|	54.8833	33964000
K.LNNEYSQQFMNVLQQWELDIQK[+114.043].F	K[+114]	577.284	5	2882.39	2882.38	4	139	26.32	>sp|Sycp3-WT CDS|	25.9869	98113000
K.FEEQGEK[+114.043]LSNLFR.Q	K[+114]	855.93	2	1710.85	1710.84	5.1	161	15.95	>sp|Sycp3-WT CDS|	38.968	105560000
K.FEEQGEK[+114.043]LSNLFR.Q	K[+114]	570.961	3	1710.87	1710.84	13.7	161	43.63	>sp|Sycp3-WT CDS|	30.5099	237190000
K.LSNLFRQQQK[+114.043].I	K[+114]	459.257	3	1375.76	1375.74	9.3	168	72.69	>sp|Sycp3-WT CDS|	50.405	17674000
R.QQQK[+114.043]IFQQSR.I	K[+114]	702.858	2	1404.71	1404.73	-17.6	174	3.3	>sp|Sycp3-WT CDS|	55.5134	151810000
R.IVQSQRMK[+114.043].A	K[+114]	552.296	2	1103.58	1103.6	-13.3	184	10.56	>sp|Sycp3-WT CDS|	42.8499	0
R.MK[+114.043]AIK.Q	K[+114]	352.703	2	704.399	704.412	-18.4	190	1.64	>sp|Sycp3-WT CDS|	29.4099	46011000
R.MK[+114.043]AIK.Q	K[+114]	352.703	2	704.399	704.412	-18.7	190	60.92	>sp|Sycp3-WT CDS|	22.226	77188000
K.AIK[+114.043]QIHEQFIK.S	K[+114]	490.278	3	1468.82	1468.83	-5.2	192	4.23	>sp|Sycp3-WT CDS|	16.2426	149630000
K.AIKQIHEQFIK[+114.043].S	K[+114]	734.908	2	1468.81	1468.83	-12.3	192	60.56	>sp|Sycp3-WT CDS|	40.8566	513350000
K.AIKQIHEQFIK[+114.043].S	K[+114]	734.907	2	1468.81	1468.83	-13.7	192	78.15	>sp|Sycp3-WT CDS|	40.7033	679720000
K.AIK[+114.043]QIHEQFIK.S	K[+114]	734.912	2	1468.82	1468.83	-7.1	192	90.85	>sp|Sycp3-WT CDS|	33.8657	59503000
K.QIHEQFIK[+114.043].S	K[+114]	578.814	2	1156.62	1156.61	7.8	195	11.5	>sp|Sycp3-WT CDS|	31.8422	67487000
K.QIHEQFIK[+114.043].S	K[+114]	578.808	2	1156.61	1156.61	-2.4	195	44.1	>sp|Sycp3-WT CDS|	46.6766	0
K.QIHEQFIK[+114.043].S	K[+114]	578.803	2	1156.6	1156.61	-10.1	195	68.89	>sp|Sycp3-WT CDS|	34.9439	683500000
K.KEMAMLQK[+114.043].K	K[+114]	546.779	2	1092.55	1092.55	-3	224	3.94	>sp|Sycp3-WT CDS|	21.3622	92155000
K.KEMAM[+15.995]LQK[+114.043]K.V	K[+114], M[+16]	618.837	2	1236.67	1236.64	18.7	224	16.91	>sp|Sycp3-WT CDS|	55.9384	58784000
K.KEM[+15.995]AMLQK[+114.043]K.V	K[+114], M[+16]	618.832	2	1236.66	1236.64	11.2	224	35.79	>sp|Sycp3-WT CDS|	24.2966	334450000
K.KEM[+15.995]AMLQKK[+114.043].V	K[+114], M[+16]	618.822	2	1236.64	1236.64	-5.1	224	44.82	>sp|Sycp3-WT CDS|	45.5679	0
K.KEMAM[+15.995]LQKK[+114.043].V	K[+114], M[+16]	618.822	2	1236.64	1236.64	-5.8	224	52.79	>sp|Sycp3-WT CDS|	45.3916	120290000
-.MLR.G		419.25	1	419.25	419.243	14.6	1	5.34	>sp|Sycp3-WT CDS|	45.041	50488000
-.MLR.G		419.242	1	419.242	419.243	-3.1	1	9.5	>sp|Sycp3-WT CDS|	32.076	234810000
-.MLR.G		419.24	1	419.24	419.243	-7.5	1	46.42	>sp|Sycp3-WT CDS|	27.1319	71798000
-.MLR.G		419.239	1	419.239	419.243	-10	1	46.7	>sp|Sycp3-WT CDS|	32.3671	0
-.MLR.G		419.242	1	419.242	419.243	-4.3	1	59.53	>sp|Sycp3-WT CDS|	32.4462	0
-.MLR.G		419.239	1	419.239	419.243	-10	1	82.64	>sp|Sycp3-WT CDS|	32.3711	0
K.HLKM[+15.995]VPGGRK.H	M[+16]	380.229	3	1138.67	1138.65	18	18	41.61	>sp|Sycp3-WT CDS|	32.1583	133020000
K.HLKMVPGGRKHSGK.S		766.442	2	1531.88	1531.86	8.3	18	28.25	>sp|Sycp3-WT CDS|	41.81	161190000
K.HLKMVPGGRKHSGK.S		766.426	2	1531.84	1531.86	-12.5	18	44.74	>sp|Sycp3-WT CDS|	16.1933	52231000
K.HLKM[+15.995]VPGGRKHSGK.S	M[+16]	774.424	2	1547.84	1547.86	-11.7	18	64.45	>sp|Sycp3-WT CDS|	16.0778	147580000
K.MVPGGR.K		616.328	1	616.328	616.323	7.5	21	5.63	>sp|Sycp3-WT CDS|	9.9786	0
K.MVPGGR.K		616.327	1	616.327	616.323	5.8	21	13.72	>sp|Sycp3-WT CDS|	31.6257	0
K.MVPGGR.K		616.323	1	616.323	616.323	-0.4	21	89.98	>sp|Sycp3-WT CDS|	22.8695	231750000
K.MVPGGRK.H		744.423	1	744.423	744.418	6.7	21	58.67	>sp|Sycp3-WT CDS|	26.0314	0
K.M[+15.995]VPGGRK.H	M[+16]	760.416	1	760.416	760.413	2.9	21	33.1	>sp|Sycp3-WT CDS|	18.2926	36517000
K.MVPGGRKHSGK.S		577.308	2	1153.61	1153.63	-15.5	21	27.46	>sp|Sycp3-WT CDS|	47.446	19634000
R.KHSGK.S		556.307	1	556.307	556.32	-24.5	27	46.91	>sp|Sycp3-WT CDS|	25.3567	181330000
K.HSGKSGK.P		700.372	1	700.372	700.374	-2	28	0.92	>sp|Sycp3-WT CDS|	24.6322	191700000
K.HSGKSGK.P		700.364	1	700.364	700.374	-13.9	28	14.97	>sp|Sycp3-WT CDS|	13.2848	169540000
K.SGKPPLVDQPK.K		583.33	2	1165.65	1165.66	-3.5	32	131.85	>sp|Sycp3-WT CDS|	16.1376	116110000
K.SGKPPLVDQPK.K		389.223	3	1165.66	1165.66	-2.1	32	215.94	>sp|Sycp3-WT CDS|	15.6851	5934900000
K.SGKPPLVDQPK.K		389.223	3	1165.65	1165.66	-3.2	32	242.07	>sp|Sycp3-WT CDS|	15.1766	5934900000
K.PPLVDQPK.K		447.257	2	893.507	893.509	-2.8	35	97.7	>sp|Sycp3-WT CDS|	23.004	41240000
K.KAFDFEK.D		884.445	1	884.445	884.451	-7.3	43	33.49	>sp|Sycp3-WT CDS|	45.3853	1301600000
K.KAFDFEK.D		442.727	2	884.447	884.451	-4.4	43	54.11	>sp|Sycp3-WT CDS|	19.1677	109870000
K.KAFDFEK.D		442.735	2	884.462	884.451	12.6	43	70.51	>sp|Sycp3-WT CDS|	25.5618	230250000
K.KAFDFEK.D		442.728	2	884.449	884.451	-2.4	43	173.65	>sp|Sycp3-WT CDS|	22.6896	279970000
K.KAFDFEKDDK.D		311.404	4	1242.6	1242.6	-3.5	43	22.51	>sp|Sycp3-WT CDS|	19.7229	75178000
K.KAFDFEKDDK.D		414.871	3	1242.6	1242.6	-1.4	43	24	>sp|Sycp3-WT CDS|	19.6318	0
K.KAFDFEKDDK.D		621.813	2	1242.62	1242.6	14.6	43	41.27	>sp|Sycp3-WT CDS|	15.7862	281890000
K.KAFDFEKDDK.D		621.799	2	1242.59	1242.6	-7.4	43	42.03	>sp|Sycp3-WT CDS|	31.1568	225890000
K.KAFDFEKDDK.D		414.871	3	1242.6	1242.6	-1.6	43	132.18	>sp|Sycp3-WT CDS|	19.6748	486030000
K.KAFDFEKDDK.D		621.802	2	1242.6	1242.6	-2.1	43	221.04	>sp|Sycp3-WT CDS|	19.605	608500000
K.AFDFEK.D		378.681	2	756.354	756.356	-2.9	44	55.9	>sp|Sycp3-WT CDS|	31.0071	37594000
K.AFDFEK.D		378.681	2	756.354	756.356	-2.9	44	160.56	>sp|Sycp3-WT CDS|	30.8007	127260000
K.AFDFEKDDK.D		557.757	2	1114.51	1114.51	2	44	32.39	>sp|Sycp3-WT CDS|	25.3855	302390000
K.AFDFEKDDK.D		557.757	2	1114.51	1114.51	1.7	44	107.84	>sp|Sycp3-WT CDS|	25.3567	181330000
K.APVIDKHGK.K		482.777	2	964.546	964.557	-11.5	66	21.19	>sp|Sycp3-WT CDS|	38.0317	919910000
K.HGK.K		341.209	1	341.209	341.193	46.2	72	19.76	>sp|Sycp3-WT CDS|	28.2097	68231000
K.HGK.K		341.192	1	341.192	341.193	-3.1	72	27.09	>sp|Sycp3-WT CDS|	13.9155	302010000
K.HGKKR.S		313.198	2	625.389	625.389	-0.1	72	1.54	>sp|Sycp3-WT CDS|	34.8136	15830000
K.RSAGIIEDVGGEVQNMLEK.F		682.348	3	2045.03	2045.03	-1.2	76	352.72	>sp|Sycp3-WT CDS|	57.6498	533340000
K.RSAGIIEDVGGEVQNMLEK.F		1023.02	2	2045.04	2045.03	2.5	76	688.32	>sp|Sycp3-WT CDS|	57.6066	163350000
R.SAGIIEDVGGEVQNMLEK.F		944.967	2	1888.93	1888.93	-2.8	77	53.25	>sp|Sycp3-WT CDS|	62.2328	91647000
R.SAGIIEDVGGEVQNMLEK.F		944.957	2	1888.91	1888.93	-13.5	77	53.52	>sp|Sycp3-WT CDS|	52.8278	61012000
R.SAGIIEDVGGEVQNMLEK.F		944.97	2	1888.93	1888.93	-0.2	77	61.15	>sp|Sycp3-WT CDS|	60.6848	29782000000
R.SAGIIEDVGGEVQNMLEK.F		944.97	2	1888.93	1888.93	0.6	77	78.79	>sp|Sycp3-WT CDS|	53.973	0
R.SAGIIEDVGGEVQNMLEK.F		944.976	2	1888.94	1888.93	6.4	77	89.45	>sp|Sycp3-WT CDS|	61.7789	31057000
R.SAGIIEDVGGEVQNMLEK.F		630.317	3	1888.94	1888.93	2.8	77	130.38	>sp|Sycp3-WT CDS|	60.8277	116280000
R.SAGIIEDVGGEVQNMLEK.F		630.315	3	1888.93	1888.93	-1.4	77	596.71	>sp|Sycp3-WT CDS|	60.4997	8044400000
R.SAGIIEDVGGEVQNM[+15.995]LEK.F	M[+16]	952.96	2	1904.91	1904.93	-7.4	77	26.96	>sp|Sycp3-WT CDS|	58.2539	86440000
R.SAGIIEDVGGEVQNM[+15.995]LEK.F	M[+16]	952.961	2	1904.91	1904.93	-6.6	77	66.84	>sp|Sycp3-WT CDS|	61.0165	42254000
R.SAGIIEDVGGEVQNM[+15.995]LEK.F	M[+16]	952.969	2	1904.93	1904.93	1.7	77	75.19	>sp|Sycp3-WT CDS|	54.4081	343150000
R.SAGIIEDVGGEVQNM[+15.995]LEK.F	M[+16]	635.642	3	1904.91	1904.93	-8.2	77	177	>sp|Sycp3-WT CDS|	56.7706	0
R.SAGIIEDVGGEVQNM[+15.995]LEK.F	M[+16]	952.967	2	1904.93	1904.93	-0.6	77	365.32	>sp|Sycp3-WT CDS|	54.9633	1706800000
R.SAGIIEDVGGEVQNM[+15.995]LEK.F	M[+16]	635.647	3	1904.93	1904.93	0.1	77	381.32	>sp|Sycp3-WT CDS|	54.2491	775100000
R.SAGIIEDVGGEVQNM[+15.995]LEK.F	M[+16]	952.965	2	1904.92	1904.93	-2.3	77	385.24	>sp|Sycp3-WT CDS|	54.1819	1454400000
R.SAGIIEDVGGEVQNM[+15.995]LEK.F	M[+16]	635.648	3	1904.93	1904.93	0.7	77	514.76	>sp|Sycp3-WT CDS|	54.9337	713240000
K.FGADINK.A		382.7	2	764.392	764.394	-2.6	95	102.29	>sp|Sycp3-WT CDS|	19.3312	7701700000
K.FGADINK.A		764.381	1	764.381	764.394	-16.4	95	103.46	>sp|Sycp3-WT CDS|	19.9058	0
K.FGADINKALLAK.R		630.859	2	1260.71	1260.73	-16	95	30.52	>sp|Sycp3-WT CDS|	59.1632	173210000
K.FGADINKALLAK.R		420.916	3	1260.73	1260.73	1.6	95	235	>sp|Sycp3-WT CDS|	36.073	187300000
K.FGADINKALLAK.R		630.87	2	1260.73	1260.73	0.8	95	250.95	>sp|Sycp3-WT CDS|	36.1018	178300000
K.ALLAKR.K		336.225	2	671.443	671.456	-19.2	102	4.35	>sp|Sycp3-WT CDS|	28.1121	155830000
K.ALLAKR.K		336.225	2	671.443	671.456	-20.2	102	6.9	>sp|Sycp3-WT CDS|	20.9936	77135000
K.ALLAKR.K		336.225	2	671.444	671.456	-18.9	102	6.94	>sp|Sycp3-WT CDS|	27.9132	57187000
K.ALLAKR.K		671.443	1	671.443	671.456	-20	102	54.91	>sp|Sycp3-WT CDS|	21.1034	217880000
K.RKRIEMYTK.A		612.854	2	1224.7	1224.69	10.1	107	31.68	>sp|Sycp3-WT CDS|	39.3086	83863000
R.KRIEMYTK.A		534.789	2	1068.57	1068.59	-14.8	108	61.86	>sp|Sycp3-WT CDS|	46.3152	31159000
R.KRIEMYTK.A		534.793	2	1068.58	1068.59	-7.9	108	71.31	>sp|Sycp3-WT CDS|	44.2085	21884000
R.KRIEMYTK.A		534.796	2	1068.58	1068.59	-2.7	108	74.06	>sp|Sycp3-WT CDS|	30.5111	514120000
R.KRIEMYTK.A		356.866	3	1068.58	1068.59	-3.3	108	98.42	>sp|Sycp3-WT CDS|	13.5866	75369000
R.KRIEM[+15.995]YTK.A	M[+16]	542.798	2	1084.59	1084.58	6.4	108	4.29	>sp|Sycp3-WT CDS|	19.3148	182340000
R.KRIEM[+15.995]YTK.A	M[+16]	542.797	2	1084.59	1084.58	5.1	108	18.6	>sp|Sycp3-WT CDS|	19.2033	173270000
R.KRIEMYTKASFK.A		751.414	2	1501.82	1501.82	0.5	108	0.3	>sp|Sycp3-WT CDS|	53.1308	413220000
R.KRIEMYTKASFK.A		751.417	2	1501.83	1501.82	4.6	108	25.19	>sp|Sycp3-WT CDS|	60.9944	47402000
K.RIEMYTKASFK.A		687.363	2	1373.72	1373.72	-3.9	109	36.78	>sp|Sycp3-WT CDS|	35.2002	6275700000
K.RIEMYTKASFKASNQK.I		634.679	3	1902.02	1901.99	17.5	109	17.2	>sp|Sycp3-WT CDS|	53.9576	528450000
K.RIEMYTKASFKASNQK.I		951.516	2	1902.02	1901.99	17.7	109	144.19	>sp|Sycp3-WT CDS|	53.7279	368550000
R.IEMYTK.A		784.384	1	784.384	784.391	-9.2	110	41.5	>sp|Sycp3-WT CDS|	53.1651	77483000
R.IEMYTK.A		392.702	2	784.397	784.391	7.3	110	53.66	>sp|Sycp3-WT CDS|	36.6762	74890000
R.IEMYTK.A		392.7	2	784.393	784.391	2.8	110	64.67	>sp|Sycp3-WT CDS|	19.7686	78491000
R.IEMYTK.A		784.396	1	784.396	784.391	6.4	110	91.21	>sp|Sycp3-WT CDS|	18.5989	0
R.IEMYTK.A		392.698	2	784.388	784.391	-3.2	110	182.49	>sp|Sycp3-WT CDS|	20.2775	4957800000
R.IEMYTK.A		784.388	1	784.388	784.391	-3.6	110	214.13	>sp|Sycp3-WT CDS|	20.1341	3397500000
R.IEMYTKASFK.A		406.546	3	1217.62	1217.62	-0.8	110	12.1	>sp|Sycp3-WT CDS|	27.7778	422350000
R.IEMYTKASFK.A		609.322	2	1217.64	1217.62	11.6	110	12.66	>sp|Sycp3-WT CDS|	32.454	396350000
R.IEMYTKASFK.A		609.319	2	1217.63	1217.62	6.5	110	19.49	>sp|Sycp3-WT CDS|	15.1676	0
R.IEMYTKASFK.A		609.323	2	1217.64	1217.62	13.4	110	25.98	>sp|Sycp3-WT CDS|	33.7836	1109300000
R.IEMYTKASFK.A		609.323	2	1217.64	1217.62	12.7	110	41.47	>sp|Sycp3-WT CDS|	33.8798	5729300000
R.IEMYTKASFK.A		609.322	2	1217.64	1217.62	10	110	48.73	>sp|Sycp3-WT CDS|	35.5572	227640000
R.IEMYTKASFK.A		609.305	2	1217.6	1217.62	-17.7	110	53.33	>sp|Sycp3-WT CDS|	26.601	1072900000
R.IEMYTKASFK.A		406.539	3	1217.6	1217.62	-16.2	110	54.66	>sp|Sycp3-WT CDS|	26.5875	1568400000
R.IEMYTKASFK.A		406.541	3	1217.61	1217.62	-13.7	110	60.56	>sp|Sycp3-WT CDS|	27.5581	338890000
R.IEMYTKASFK.A		406.54	3	1217.61	1217.62	-14.3	110	60.82	>sp|Sycp3-WT CDS|	35.749	33649000
R.IEMYTKASFK.A		609.326	2	1217.65	1217.62	18	110	68.59	>sp|Sycp3-WT CDS|	27.9778	337350000
R.IEMYTKASFK.A		609.322	2	1217.64	1217.62	10.2	110	83.34	>sp|Sycp3-WT CDS|	26.4538	141240000
R.IEMYTKASFK.A		609.313	2	1217.62	1217.62	-3	110	88.83	>sp|Sycp3-WT CDS|	30.9811	59567000
R.IEMYTKASFK.A		609.317	2	1217.63	1217.62	2.8	110	105.17	>sp|Sycp3-WT CDS|	23.8435	415870000
R.IEMYTKASFK.A		406.541	3	1217.61	1217.62	-13	110	106.91	>sp|Sycp3-WT CDS|	35.7972	69973000
R.IEMYTKASFK.A		609.306	2	1217.61	1217.62	-14.7	110	114.28	>sp|Sycp3-WT CDS|	27.2013	66645000
R.IEM[+15.995]YTKASFK.A	M[+16]	411.876	3	1233.61	1233.62	-3.4	110	8.42	>sp|Sycp3-WT CDS|	36.4918	226920000
R.IEM[+15.995]YTKASFK.A	M[+16]	617.314	2	1233.62	1233.62	1.6	110	10.26	>sp|Sycp3-WT CDS|	14.7068	1402500000
K.ASFK.A		452.245	1	452.245	452.25	-10.9	116	71.17	>sp|Sycp3-WT CDS|	51.9912	48523000
K.ASFK.A		452.255	1	452.255	452.25	11.4	116	94.58	>sp|Sycp3-WT CDS|	46.2029	0
K.ASNQK.I		547.279	1	547.279	547.284	-8.9	120	67.72	>sp|Sycp3-WT CDS|	11.324	108340000
K.ASNQKIEQIWK.T		448.916	3	1344.73	1344.73	4.1	120	8.41	>sp|Sycp3-WT CDS|	28.9702	3060600000
K.IEQIWK.T		408.732	2	816.456	816.461	-6.1	125	27.81	>sp|Sycp3-WT CDS|	18.5455	4020800000
K.IEQIWK.T		408.735	2	816.463	816.461	1.6	125	36.09	>sp|Sycp3-WT CDS|	26.5539	356120000
K.IEQIWK.T		408.732	2	816.457	816.461	-5.8	125	46.87	>sp|Sycp3-WT CDS|	18.3991	659520000
K.IEQIWK.T		816.459	1	816.459	816.461	-3	125	49.51	>sp|Sycp3-WT CDS|	59.0278	123910000
K.IEQIWK.T		408.731	2	816.455	816.461	-7.3	125	77.98	>sp|Sycp3-WT CDS|	19.2967	693670000
K.IEQIWK.T		408.734	2	816.46	816.461	-1.6	125	258.22	>sp|Sycp3-WT CDS|	32.2966	2538700000
K.TQQEEIQK.L		502.265	2	1003.52	1003.51	18.3	131	0.67	>sp|Sycp3-WT CDS|	29.7449	29925000
K.TQQEEIQK.L		502.257	2	1003.51	1003.51	0.4	131	9.9	>sp|Sycp3-WT CDS|	37.01	43244000
K.TQQEEIQK.L		502.257	2	1003.51	1003.51	0.3	131	10.53	>sp|Sycp3-WT CDS|	12.1163	113270000
K.TQQEEIQK.L		502.253	2	1003.5	1003.51	-6.7	131	13.51	>sp|Sycp3-WT CDS|	37.8165	27800000
K.TQQEEIQK.L		335.17	3	1003.5	1003.51	-9.6	131	16.16	>sp|Sycp3-WT CDS|	17.5565	78277000
K.TQQEEIQK.L		502.255	2	1003.5	1003.51	-2.3	131	20.2	>sp|Sycp3-WT CDS|	48.6403	0
K.TQQEEIQK.L		502.266	2	1003.53	1003.51	20	131	43.69	>sp|Sycp3-WT CDS|	26.5191	0
K.TQQEEIQK.L		502.262	2	1003.52	1003.51	10.2	131	67.03	>sp|Sycp3-WT CDS|	17.5167	1353600000
K.LNNEYSQQFMNVLQQWELDIQKFEEQGEK.L		603.462	6	3615.74	3615.71	8.1	139	6.5	>sp|Sycp3-WT CDS|	22.0404	3624600000
K.FEEQGEKLSNLFR.Q		532.939	3	1596.8	1596.8	0.9	161	202.36	>sp|Sycp3-WT CDS|	42.4982	188660000
K.FEEQGEKLSNLFR.Q		798.902	2	1596.8	1596.8	-3	161	610.74	>sp|Sycp3-WT CDS|	42.469	405530000
K.LSNLFR.Q		375.217	2	749.427	749.431	-4.7	168	59.21	>sp|Sycp3-WT CDS|	22.271	265100000
K.LSNLFR.Q		375.218	2	749.429	749.431	-2.5	168	89.21	>sp|Sycp3-WT CDS|	20.1998	6690400000
K.LSNLFR.Q		749.417	1	749.417	749.431	-18.4	168	107.12	>sp|Sycp3-WT CDS|	28.5057	52424000
K.LSNLFR.Q		375.218	2	749.428	749.431	-2.7	168	119.26	>sp|Sycp3-WT CDS|	32.2849	7585600000
K.LSNLFR.Q		375.219	2	749.43	749.431	-1	168	189.77	>sp|Sycp3-WT CDS|	23.8921	96070000
K.LSNLFR.Q		749.429	1	749.429	749.431	-2.5	168	270.2	>sp|Sycp3-WT CDS|	32.3362	7107800000
K.LSNLFR.Q		375.217	2	749.428	749.431	-4	168	321.88	>sp|Sycp3-WT CDS|	31.7526	7585600000
K.LSNLFRQQQK.I		631.362	2	1261.72	1261.7	12.6	168	59.46	>sp|Sycp3-WT CDS|	35.6578	142780000
K.LSNLFRQQQK.I		421.237	3	1261.7	1261.7	-4.5	168	61.46	>sp|Sycp3-WT CDS|	45.4383	25286000
K.LSNLFRQQQK.I		421.231	3	1261.68	1261.7	-18.2	168	67.83	>sp|Sycp3-WT CDS|	18.7389	27930000
K.LSNLFRQQQKIFQQSR.I		674.366	3	2021.08	2021.1	-10.8	168	13	>sp|Sycp3-WT CDS|	45.4236	432320000
K.LSNLFRQQQKIFQQSR.I		405.023	5	2021.08	2021.1	-10	168	46.72	>sp|Sycp3-WT CDS|	45.3967	277610000
K.LSNLFRQQQKIFQQSR.I		506.028	4	2021.09	2021.1	-7.5	168	53.44	>sp|Sycp3-WT CDS|	45.4968	328510000
K.LSNLFRQQQKIFQQSR.I		1011.05	2	2021.09	2021.1	-8.8	168	82.62	>sp|Sycp3-WT CDS|	45.4211	97832000
R.QQQK.I		531.274	1	531.274	531.288	-28.3	174	11.43	>sp|Sycp3-WT CDS|	33.8031	777740000
R.QQQK.I		531.297	1	531.297	531.288	16.5	174	71.92	>sp|Sycp3-WT CDS|	45.9307	45292000
R.QQQKIFQQSR.I		645.859	2	1290.71	1290.69	15.5	174	55.17	>sp|Sycp3-WT CDS|	42.2164	38480000
K.IFQQSR.I		778.427	1	778.427	778.421	8.4	178	30.57	>sp|Sycp3-WT CDS|	18.7797	51262000
K.IFQQSR.I		389.708	2	778.408	778.421	-15.7	178	78.83	>sp|Sycp3-WT CDS|	44.533	34002000
K.IFQQSR.I		389.712	2	778.418	778.421	-3.9	178	106.62	>sp|Sycp3-WT CDS|	14.8949	68042000
K.IFQQSR.I		389.713	2	778.418	778.421	-3.3	178	289.79	>sp|Sycp3-WT CDS|	14.8299	410650000
K.IFQQSRIVQSQR.M		745.405	2	1489.8	1489.82	-14.2	178	15.47	>sp|Sycp3-WT CDS|	61.5286	153470000
K.IFQQSRIVQSQR.M		373.214	4	1489.83	1489.82	7.3	178	26.34	>sp|Sycp3-WT CDS|	40.1368	121800000
R.IVQSQR.M		365.708	2	730.408	730.421	-17.1	184	12.13	>sp|Sycp3-WT CDS|	10.1386	0
R.IVQSQR.M		365.707	2	730.407	730.421	-18.5	184	48.96	>sp|Sycp3-WT CDS|	19.2715	209420000
R.IVQSQR.M		365.716	2	730.426	730.421	6.9	184	50.16	>sp|Sycp3-WT CDS|	24.4235	189430000
R.IVQSQR.M		365.712	2	730.417	730.421	-4.6	184	56.25	>sp|Sycp3-WT CDS|	18.8016	263740000
R.IVQSQR.M		365.719	2	730.432	730.421	15.3	184	61.48	>sp|Sycp3-WT CDS|	32.9151	0
R.IVQSQR.M		365.707	2	730.407	730.421	-18.4	184	98.99	>sp|Sycp3-WT CDS|	19.2108	148890000
R.IVQSQRMK.A		495.288	2	989.57	989.556	13.7	184	3.35	>sp|Sycp3-WT CDS|	36.2442	201070000
R.IVQSQRMK.A		495.288	2	989.569	989.556	13.3	184	47.92	>sp|Sycp3-WT CDS|	35.322	122200000
R.IVQSQRMK.A		495.275	2	989.543	989.556	-12.9	184	119.63	>sp|Sycp3-WT CDS|	38.7177	45834000
R.IVQSQRM[+15.995]K.A	M[+16]	503.274	2	1005.54	1005.55	-11.2	184	41.87	>sp|Sycp3-WT CDS|	35.4312	22196000
R.IVQSQRMKAIK.Q		326.198	4	1301.77	1301.77	-2.3	184	2.22	>sp|Sycp3-WT CDS|	23.3522	17032000
R.IVQSQRMKAIK.Q		434.594	3	1301.77	1301.77	-2.8	184	6.69	>sp|Sycp3-WT CDS|	53.9354	53020000
R.IVQSQRMKAIK.Q		651.387	2	1301.77	1301.77	-4.4	184	76.24	>sp|Sycp3-WT CDS|	53.889	200850000
R.IVQSQRM[+15.995]KAIK.Q	M[+16]	659.378	2	1317.75	1317.77	-14.2	184	13.16	>sp|Sycp3-WT CDS|	58.2602	264230000
K.AIKQIHEQFIK.S		452.259	3	1354.76	1354.78	-15.5	192	4.05	>sp|Sycp3-WT CDS|	53.6735	35254000
K.AIKQIHEQFIK.S		677.891	2	1354.78	1354.78	-6.8	192	14.86	>sp|Sycp3-WT CDS|	51.4939	74476000
K.AIKQIHEQFIK.S		452.268	3	1354.79	1354.78	3.2	192	32.35	>sp|Sycp3-WT CDS|	42.6695	0
K.AIKQIHEQFIK.S		339.45	4	1354.78	1354.78	-3.1	192	55.55	>sp|Sycp3-WT CDS|	22.2018	109130000
K.AIKQIHEQFIK.S		452.266	3	1354.78	1354.78	-1.3	192	129.2	>sp|Sycp3-WT CDS|	22.1967	259510000
K.QIHEQFIK.S		348.194	3	1042.57	1042.57	-0.2	195	16.31	>sp|Sycp3-WT CDS|	16.6588	194810000
K.QIHEQFIK.S		521.782	2	1042.56	1042.57	-10.2	195	33.79	>sp|Sycp3-WT CDS|	28.6536	33289000
K.QIHEQFIK.S		348.193	3	1042.56	1042.57	-3.5	195	113.65	>sp|Sycp3-WT CDS|	21.3282	3207200000
K.SLEDVEK.N		819.405	1	819.405	819.409	-5.7	203	5.28	>sp|Sycp3-WT CDS|	19.464	80102000
K.SLEDVEK.N		819.399	1	819.399	819.409	-12.8	203	63.36	>sp|Sycp3-WT CDS|	51.7184	0
K.SLEDVEK.N		410.216	2	819.426	819.409	19.9	203	77.23	>sp|Sycp3-WT CDS|	35.3884	63023000
K.SLEDVEK.N		410.207	2	819.408	819.409	-2	203	255.62	>sp|Sycp3-WT CDS|	18.5455	4020800000
K.SLEDVEK.N		819.406	1	819.406	819.409	-4	203	340.93	>sp|Sycp3-WT CDS|	18.6963	471080000
K.SLEDVEKNNDNLFTGTQSELK.K		794.378	3	2381.12	2381.15	-11.9	203	31.31	>sp|Sycp3-WT CDS|	44.5426	83724000
K.SLEDVEKNNDNLFTGTQSELK.K		794.377	3	2381.12	2381.15	-12.6	203	65.91	>sp|Sycp3-WT CDS|	44.514	83724000
K.SLEDVEKNNDNLFTGTQSELK.K		794.387	3	2381.15	2381.15	-0.4	203	430.13	>sp|Sycp3-WT CDS|	45.0128	771750000
K.SLEDVEKNNDNLFTGTQSELK.K		1191.08	2	2381.14	2381.15	-1.4	203	527.38	>sp|Sycp3-WT CDS|	45.0279	360600000
K.SLEDVEKNNDNLFTGTQSELKK.E		1255.12	2	2509.24	2509.24	-0.3	203	33.99	>sp|Sycp3-WT CDS|	40.0533	749980000
K.SLEDVEKNNDNLFTGTQSELKK.E		837.082	3	2509.23	2509.24	-4.6	203	77.72	>sp|Sycp3-WT CDS|	35.1577	248620000
K.SLEDVEKNNDNLFTGTQSELKK.E		837.082	3	2509.23	2509.24	-3.4	203	191.7	>sp|Sycp3-WT CDS|	33.895	616500000
K.SLEDVEKNNDNLFTGTQSELKK.E		502.655	5	2509.25	2509.24	2.4	203	215.21	>sp|Sycp3-WT CDS|	34.064	136330000
K.SLEDVEKNNDNLFTGTQSELKK.E		837.084	3	2509.24	2509.24	-2.2	203	235.27	>sp|Sycp3-WT CDS|	40.1912	11605000000
K.SLEDVEKNNDNLFTGTQSELKK.E		628.066	4	2509.24	2509.24	-0.4	203	249.14	>sp|Sycp3-WT CDS|	40.0436	9250700000
K.SLEDVEKNNDNLFTGTQSELKK.E		502.655	5	2509.25	2509.24	2.6	203	600.09	>sp|Sycp3-WT CDS|	40.2368	89076000
K.NNDNLFTGTQSELK.K		790.877	2	1580.75	1580.76	-4.7	210	512.59	>sp|Sycp3-WT CDS|	38.7343	673390000
K.NNDNLFTGTQSELKK.E		570.288	3	1708.85	1708.85	0.4	210	71.6	>sp|Sycp3-WT CDS|	22.2364	130270000
K.NNDNLFTGTQSELKK.E		854.927	2	1708.85	1708.85	-1.7	210	90.4	>sp|Sycp3-WT CDS|	22.3525	303440000
K.NNDNLFTGTQSELKK.E		570.29	3	1708.85	1708.85	2.7	210	232.69	>sp|Sycp3-WT CDS|	31.2511	5469100000
K.NNDNLFTGTQSELKK.E		854.926	2	1708.84	1708.85	-3.2	210	437.46	>sp|Sycp3-WT CDS|	31.2435	5698200000
K.NNDNLFTGTQSELKKEMAMLQK.K		635.817	4	2540.25	2540.25	-0.5	210	128.81	>sp|Sycp3-WT CDS|	55.8276	84437000
K.KEMAMLQK.K		978.507	1	978.507	978.511	-4.2	224	5.87	>sp|Sycp3-WT CDS|	15.0091	154750000
K.KEMAMLQKK.V		553.815	2	1106.62	1106.61	14.6	224	27.93	>sp|Sycp3-WT CDS|	38.5545	21148000
K.EMAMLQK.K		850.432	1	850.432	850.416	18.1	225	26.85	>sp|Sycp3-WT CDS|	16.9057	74009000
K.EMAMLQK.K		850.428	1	850.428	850.416	13.7	225	54.24	>sp|Sycp3-WT CDS|	22.8088	141850000
K.EMAMLQK.K		425.711	2	850.415	850.416	-0.9	225	315.7	>sp|Sycp3-WT CDS|	23.9531	4700000000
K.KVMMETQQQEMANVR.K		608.291	3	1822.86	1822.86	-1.8	232	9.23	>sp|Sycp3-WT CDS|	26.601	1072900000
K.KVMMETQQQEMANVR.K		608.291	3	1822.86	1822.86	-1.1	232	81.52	>sp|Sycp3-WT CDS|	27.8423	0
K.KVMMETQQQEMANVR.K		608.29	3	1822.86	1822.86	-2.2	232	164.95	>sp|Sycp3-WT CDS|	24.8742	1678400000
K.KVMMETQQQEMANVR.K		608.293	3	1822.86	1822.86	2	232	168.53	>sp|Sycp3-WT CDS|	25.4485	240010000
K.KVMM[+15.995]ETQQQEMANVR.K	M[+16]	613.622	3	1838.85	1838.86	-2.7	232	432.59	>sp|Sycp3-WT CDS|	19.7598	718510000
K.KVM[+15.995]M[+15.995]ETQQQEMANVR.K	M[+16]*2	927.924	2	1854.84	1854.85	-5.8	232	92.78	>sp|Sycp3-WT CDS|	17.4152	197300000
K.KVM[+15.995]M[+15.995]ETQQQEMANVR.K	M[+16]*2	618.953	3	1854.84	1854.85	-3.3	232	411.41	>sp|Sycp3-WT CDS|	17.3938	288790000
K.KVMMETQQQEMANVRK.S		975.979	2	1950.95	1950.96	-2.2	232	308.69	>sp|Sycp3-WT CDS|	20.4137	564030000
K.KVMMETQQQEMANVRK.S		650.989	3	1950.95	1950.96	-2.3	232	327.67	>sp|Sycp3-WT CDS|	20.3831	1865300000
K.KVMMETQQQEMANVRK.S		488.495	4	1950.96	1950.96	0.3	232	380.96	>sp|Sycp3-WT CDS|	20.4858	482300000
K.KVMMETQQQEM[+15.995]ANVRK.S	M[+16]	656.32	3	1966.95	1966.95	-2.8	232	14.95	>sp|Sycp3-WT CDS|	15.2927	288040000
K.KVMMETQQQEM[+15.995]ANVRK.S	M[+16]	983.978	2	1966.95	1966.95	-1.4	232	28.92	>sp|Sycp3-WT CDS|	15.33	52816000
K.KVMM[+15.995]ETQQQEMANVRK.S	M[+16]	656.32	3	1966.95	1966.95	-2.1	232	99.24	>sp|Sycp3-WT CDS|	16.7102	438860000
K.KVM[+15.995]METQQQEMANVRK.S	M[+16]	983.981	2	1966.95	1966.95	1.9	232	307.25	>sp|Sycp3-WT CDS|	18.585	100760000
K.VMMETQQQEMANVR.K		847.885	2	1694.76	1694.77	-1.7	233	1.95	>sp|Sycp3-WT CDS|	36.6205	0
K.VMMETQQQEMANVR.K		847.894	2	1694.78	1694.77	8.9	233	44.51	>sp|Sycp3-WT CDS|	45.7463	94380000
K.VMMETQQQEMANVR.K		847.884	2	1694.76	1694.77	-2.7	233	83.56	>sp|Sycp3-WT CDS|	32.7702	1322100000
K.VMMETQQQEMANVR.K		847.887	2	1694.77	1694.77	0.7	233	108.05	>sp|Sycp3-WT CDS|	36.3778	1286400000
K.VMMETQQQEMANVR.K		847.881	2	1694.75	1694.77	-6.5	233	174.55	>sp|Sycp3-WT CDS|	32.3631	84366000
K.VMMETQQQEMANVR.K		847.884	2	1694.76	1694.77	-2.9	233	186.01	>sp|Sycp3-WT CDS|	30.4917	131490000
K.VMMETQQQEMANVR.K		565.593	3	1694.77	1694.77	-0.3	233	191.47	>sp|Sycp3-WT CDS|	30.4734	117640000
K.VMMETQQQEMANVR.K		565.593	3	1694.76	1694.77	-1.5	233	292.75	>sp|Sycp3-WT CDS|	22.7454	1792800000
K.VMMETQQQEMANVR.K		847.886	2	1694.77	1694.77	0	233	404.87	>sp|Sycp3-WT CDS|	31.8181	215660000
K.VMMETQQQEMANVR.K		565.593	3	1694.77	1694.77	-0.3	233	406.4	>sp|Sycp3-WT CDS|	30.4968	346700000
K.VMMETQQQEMANVR.K		847.885	2	1694.76	1694.77	-1.4	233	464.36	>sp|Sycp3-WT CDS|	32.3402	215660000
K.VMMETQQQEMANVR.K		847.884	2	1694.76	1694.77	-2.6	233	502.74	>sp|Sycp3-WT CDS|	30.952	3921400000
K.VMMETQQQEMANVR.K		847.884	2	1694.76	1694.77	-3.4	233	506.64	>sp|Sycp3-WT CDS|	30.4464	3921400000
K.VMMETQQQEM[+15.995]ANVR.K	M[+16]	855.883	2	1710.76	1710.76	-1.3	233	1.66	>sp|Sycp3-WT CDS|	22.8682	303440000
K.VMM[+15.995]ETQQQEMANVR.K	M[+16]	570.925	3	1710.76	1710.76	-0.2	233	146.41	>sp|Sycp3-WT CDS|	24.3588	64449000
K.VMMETQQQEM[+15.995]ANVR.K	M[+16]	855.881	2	1710.76	1710.76	-3	233	192	>sp|Sycp3-WT CDS|	22.3525	303440000
K.VMM[+15.995]ETQQQEMANVR.K	M[+16]	570.926	3	1710.76	1710.76	1.8	233	219.13	>sp|Sycp3-WT CDS|	24.3932	140710000
K.VMM[+15.995]ETQQQEMANVR.K	M[+16]	855.881	2	1710.76	1710.76	-2.9	233	267.83	>sp|Sycp3-WT CDS|	24.2507	1112800000
K.VMMETQQQEMANVRK.S		608.293	3	1822.86	1822.86	1.7	233	78	>sp|Sycp3-WT CDS|	25.7981	250570000
K.VMMETQQQEMANVRK.S		608.291	3	1822.86	1822.86	-1.1	233	176.05	>sp|Sycp3-WT CDS|	24.3462	4026200000
K.VMMETQQQEMANVRK.S		911.933	2	1822.86	1822.86	-1.7	233	305.59	>sp|Sycp3-WT CDS|	24.3727	966800000
K.SLQSMLF.-		413.218	2	825.429	825.418	13.8	248	13.74	>sp|Sycp3-WT CDS|	45.0761	58430000
K.SLQSMLF.-		413.219	2	825.431	825.418	16.7	248	14.62	>sp|Sycp3-WT CDS|	31.4971	0
K.SLQSMLF.-		413.211	2	825.415	825.418	-3.1	248	23.9	>sp|Sycp3-WT CDS|	22.1207	533230000
K.SLQSMLF.-		413.221	2	825.434	825.418	19.6	248	37.97	>sp|Sycp3-WT CDS|	21.7977	164990000
K.SLQSMLF.-		825.417	1	825.417	825.418	-0.2	248	165.76	>sp|Sycp3-WT CDS|	60.0769	64744000
K.SLQSM[+15.995]LF.-	M[+16]	841.418	1	841.418	841.412	6.8	248	2.11	>sp|Sycp3-WT CDS|	19.6901	141760000
K.SLQSM[+15.995]LF.-	M[+16]	421.214	2	841.421	841.412	9.9	248	17.46	>sp|Sycp3-WT CDS|	19.7102	103790000
